# Supplementary material for: Mu-opioid receptor-expressing neurons in the paraventricular thalamus modulate chronic morphine-induced wake alterations
Source: Transl Psychiatry. 2023 Mar 3;13:78. doi: 10.1038/s41398-023-02382-w (PMC9984393; doi:10.1038/s41398-023-02382-w)
Supplement: Supplementary file 5 — Supplementary Table 1 [file 41398_2023_2382_MOESM5_ESM.xlsx]

## Sheet: deseq2
gene	control.1	control.2	control.5	control.6	morphine.3	morphine.4	morphine.7	morphine.8	baseMean	log2FoldChange	lfcSE	pvalue	padj
Crlf1	10.5408	11.31	10.3761	12.5445	118.866	126.584	80.023	87.3137	57.1948	3.11891	0.327857	9.6993e-23	1.57992e-18
Gpc4	73.155	87.1384	72.9783	99.7919	243.809	263.573	227.859	391.69	182.499	1.69818	0.241675	1.04755e-13	8.53179e-10
Gm2436	0	380.889	0	435.285	0	0	0	0	102.022	-0.00337695	0.11047	6.1817e-13	3.35646e-09
Zbtb4	22795.6	21807.2	23607.1	23071.8	16262.3	16935.1	16520.2	16820.7	19727.5	-0.43889	0.0663083	2.83597e-12	1.15488e-08
Carnmt1	610.006	670.263	656.07	781.376	1243.16	1125.32	1232.94	1410.76	966.238	0.846564	0.130594	4.78298e-12	1.5582e-08
Wdr6	17184	12035.1	13026.7	17115.1	7455.27	7348.2	7904.18	6679.64	11093.5	-0.969443	0.152569	1.04598e-11	2.83967e-08
Mt1	785.442	928.317	1036.96	872.364	1441.53	1792.67	1811.56	1736.76	1300.7	0.864299	0.136758	1.37904e-11	3.20902e-08
Gprasp2	8536.47	7379.02	8485.83	7706.64	5475.54	5516.4	4929.84	5060.09	6636.23	-0.58524	0.0966746	8.61922e-11	1.75498e-07
Baiap3	7240.01	4739.29	4505.19	5927.85	2499.04	2474.24	2806.61	1912.82	4013.13	-1.14769	0.193033	1.26011e-10	2.28066e-07
Grik2	1592.53	1476.59	1430.75	1660.67	2171.16	2475.16	2442.23	2409.32	1957.3	0.593716	0.100235	1.84135e-10	2.99938e-07
Mmd	4392.68	5677.05	4974.23	5065.08	8078.69	9803.9	7826.51	8538.75	6794.61	0.728363	0.126162	4.29135e-10	5.7565e-07
Zbtb18	5826.42	6688.17	8354.5	8087.36	11511.7	16742.9	16296.8	17422	11366.2	1.03992	0.180934	4.38395e-10	5.7565e-07
Kctd4	841.072	755.672	1035.56	997.626	1510.26	1641.76	1697.51	1919.33	1299.85	0.852624	0.148265	4.59417e-10	5.7565e-07
Lrch1	2170.53	2571.72	2940.98	3108.18	1043.52	1464.18	1524.12	1237.51	2007.59	-0.97684	0.175492	1.24057e-09	1.4434e-06
AW551984	3201.74	2609.58	2523.76	2961.19	1576.08	1297.68	1828.45	1535.45	2191.74	-0.808779	0.146595	1.7481e-09	1.88613e-06
Hpca	7934.85	14884.2	12903.8	9398.44	21249.8	35061.7	30962.1	28379.6	20096.8	1.27969	0.233128	1.85267e-09	1.88613e-06
Bhlhe22	850.336	713.446	874.827	1150.02	1608.34	2132.85	1691.59	2162.95	1398.04	1.02036	0.186396	2.13466e-09	2.04538e-06
Klhl2	2751.39	3036.34	3556.28	2938.7	4611.63	7702.29	6935.27	5957.51	4686.18	0.976802	0.179844	2.74407e-09	2.48323e-06
Matn2	76.1862	97.2205	47.5168	127.845	203.075	364.99	327.352	476.748	215.117	1.85866	0.347915	4.04529e-09	3.46809e-06
Itpka	449.949	614.408	449.229	815.398	1012.97	2299.84	2359.15	1794.51	1224.43	1.57859	0.29634	4.46172e-09	3.56892e-06
Wipf3	4454.01	4331.68	6263.81	5901.5	7853.28	23429.8	20815.3	16424.2	11184.2	1.60244	0.301949	4.6011e-09	3.56892e-06
Rab11fip5	10115.1	9679.27	9717.86	9326.86	6804.11	7293.29	7527.92	6991.02	8431.93	-0.416468	0.0770162	4.85458e-09	3.59438e-06
Dynll1	8342.92	8878.05	9176.06	8519.6	11917.2	13282.8	11857.5	11816	10473.8	0.455163	0.0851727	5.40464e-09	3.82766e-06
Adcy1	11794.3	12364.6	13903.9	15309	19472.8	21804	22323.3	21192.6	17270.6	0.628909	0.118633	6.87646e-09	4.66468e-06
Kcng2	59.2599	90.5454	61.9518	99.5864	207.7	195.662	166.654	244.305	140.708	1.30835	0.24944	7.15925e-09	4.66468e-06
Smoc2	26.2995	23.8068	69.475	52.7573	208.752	238.081	139.936	153.513	114.078	1.98679	0.382531	7.8777e-09	4.93538e-06
Rasl10a	129.356	191.811	258.401	224.968	410.831	760.564	499.864	575.722	381.44	1.38678	0.267439	9.77722e-09	5.88358e-06
Chn1	25744.7	27127.5	29002.2	31692.5	40384.3	46554.5	48170.5	41449.3	36265.7	0.597624	0.114447	1.01136e-08	5.88358e-06
Ddn	6885.51	8540.04	5879.76	10121.4	12939.8	23422	25142.5	18463.8	13924.3	1.26063	0.245049	1.22149e-08	6.86099e-06
Fos	3665.53	3512.03	2787.19	3401.37	2222.7	1810.96	1594.84	1431.4	2553.25	-0.859169	0.171134	2.46839e-08	1.34025e-05
Ccdc3	6.00534	23.0579	8.31706	47.319	110.576	240.001	142.195	170.248	93.465	2.76675	0.560106	3.16291e-08	1.66195e-05
Cnih3	1490.54	1621.48	1703.29	1457.74	2343.2	2446.69	2420.36	2078	1945.16	0.526992	0.108468	7.39124e-08	3.73057e-05
Gpr22	787.697	1101.93	1058.58	1225.3	1768.22	2153.56	1793.47	2611.79	1562.57	0.924856	0.192794	7.73547e-08	3.73057e-05
Htra4	2.45568	9.01234	17.7414	15.7363	45.6749	56.4747	64.3073	78.595	36.2497	2.16541	0.44718	7.78681e-08	3.73057e-05
Krt10	106.494	125.158	113.95	123.019	222.345	263.652	221.506	189.893	170.752	0.865724	0.182127	9.7138e-08	4.5208e-05
Homer3	154.15	251.68	232.045	149.671	330.767	669.016	494.932	689.876	371.517	1.36347	0.288869	1.03542e-07	4.56225e-05
Smad3	634.183	686.629	743.287	1008.41	1218.18	2362.94	2569.88	1617.77	1355.16	1.23831	0.262247	1.0363e-07	4.56225e-05
Iqgap2	386.514	203.374	395.264	504.723	855.33	898.497	1278.89	895.501	677.261	1.29397	0.276271	1.22427e-07	5.24795e-05
Rcsd1	966.716	700.341	746.099	962.169	497.607	395.002	496.646	352.028	639.576	-0.883539	0.188724	1.32615e-07	5.53891e-05
Calml4	2.16627	7.40178	18.2865	26.3996	76.9671	98.6137	74.5919	148.88	56.6633	2.66297	0.573328	1.58411e-07	6.35116e-05
Wdfy1	1666.17	939.112	939.992	760.973	2947.95	1997.24	3177.53	2615.98	1880.62	1.21801	0.262595	1.59861e-07	6.35116e-05
Rgs14	672.442	672.043	461.726	767.956	1077.07	1684.64	1892.14	1191.73	1052.47	1.09127	0.237015	1.866e-07	7.1597e-05
Jph1	295.742	227.656	525.912	563.809	852.439	1179.85	1267.65	1237.19	768.781	1.3757	0.299561	1.89003e-07	7.1597e-05
Arpc2	7066.54	7056.96	7962.32	7724.45	9883.13	9835.83	11360.2	10880.8	8971.28	0.457369	0.0990093	2.67597e-07	9.90655e-05
Soat1	535.267	686.431	691.528	578.93	1011.85	937.234	947.655	970.001	794.863	0.583824	0.12969	3.82932e-07	0.000138613
Sap30bp	2665.38	2988.11	2211.41	3079.89	1155.7	1394.94	1893.23	1280.14	2083.6	-0.858502	0.192961	3.98291e-07	0.000141038
2010300C02Rik	2424.53	2789.73	2500.52	2958.24	3475.68	8508.13	7971.18	5716.55	4543.07	1.16087	0.262213	4.22131e-07	0.0001463
Ntf3	13.0141	34.3851	28.2947	22.8498	72.277	73.8949	76.2948	111.79	54.1	1.61047	0.365836	4.85732e-07	0.000164835
Arhgap15	37.8557	91.685	89.1011	88.1502	179.321	319.944	179.312	256.625	155.249	1.46973	0.336144	5.22714e-07	0.000171506
Hebp1	333.728	310.078	272.512	329.363	461.868	467.762	516.766	582.762	409.355	0.648822	0.146712	5.26447e-07	0.000171506
Dpysl5	4979.09	4079.94	5028.98	5485.36	2866.97	3109.02	3554.01	2907.2	4001.32	-0.596016	0.136116	5.57354e-07	0.000178015
Gm19935	15.8685	20.3636	19.4645	28.1962	59.4585	92.3463	47.8628	80.831	45.5489	1.59745	0.366731	5.76527e-07	0.000180597
Tmsb4x	15584.3	18032.6	15005.2	17769.2	21949.5	24599.1	24450.1	23234	20078	0.465672	0.105141	6.42422e-07	0.000197442
Acsf3	1070.3	942.29	916.42	1023.72	685.299	719.841	710.12	681.561	843.694	-0.459459	0.104227	6.96145e-07	0.000209991
Lmo3	3211.84	3922.6	4021.46	3818.1	5007.58	7440.76	6069.38	6287.19	4972.36	0.667131	0.153305	7.09053e-07	0.000209996
Sh3bgrl	2489.81	2593.92	2493.48	2670.66	3534.69	3138.42	3710.39	3600.25	3028.95	0.414258	0.0936484	7.50304e-07	0.000218245
Nr3c2	2477.95	2361.23	2216.79	2112.42	3193.3	4817.17	3951.3	3416.71	3068.36	0.682519	0.157925	7.9763e-07	0.00022794
Pcdh20	521.425	665.287	652.218	776.643	919.376	1766.13	1279.29	1872.1	1056.56	1.05627	0.246832	8.32415e-07	0.000233779
Zcchc12	15168.5	9718.28	10877.9	12077.8	6883.27	6344.05	7985.14	6563.82	9452.34	-0.716682	0.167323	9.28967e-07	0.000256474
Golm1	15.9689	81.0816	72.6918	107.852	199.296	308.393	284.803	484.822	194.364	1.99768	0.483727	1.4425e-06	0.000391615
Epha4	3592.03	3773.83	4143.22	3345.31	4632.55	7060.55	6866.82	7929.92	5168.03	0.759938	0.182279	1.54008e-06	0.000411252
Prdm8	144.032	208.704	386.758	282.188	407.441	1023.14	792.741	899.681	518.086	1.45948	0.355703	1.67807e-06	0.000440872
Slc13a3	393.145	368.866	260.586	303.124	185.302	203.28	168.423	148.364	253.886	-0.829167	0.20217	1.84328e-06	0.000476591
Olfml2b	20.8408	33.9212	54.7005	72.0485	90.2585	217.491	160.798	261.039	113.887	1.81617	0.448899	2.0664e-06	0.000525932
Sim1	302.466	278.436	164.653	246.882	57.2244	86.0354	140.916	59.9374	167.069	-1.38751	0.344044	2.11266e-06	0.000529432
Ptgs2	6.22166	29.9384	14.0418	53.4156	80.9388	487.157	115.11	156.118	117.868	2.70586	0.686791	2.83114e-06	0.00068952
Frmd4b	231.092	319.567	401.84	310.893	680.317	548.705	889.945	531.818	489.272	0.959722	0.240439	2.83614e-06	0.00068952
Ahi1	23831.5	16829.5	20842.9	20046.7	13006.1	13324.9	14558.4	13459.7	16987.5	-0.532403	0.131047	2.97692e-06	0.000704945
Rps15a-ps7	121.697	174.402	241.731	81.7331	725.12	499.972	401.765	308.677	319.387	1.47686	0.37274	2.98942e-06	0.000704945
Nrgn	6077.04	14246.7	14108.7	17715.3	20861.2	56779	41481.7	35909.3	25897.4	1.435	0.355593	3.02941e-06	0.000704945
Sppl2b	242.851	269.256	262.745	192.771	429.354	557.107	341.962	562.201	357.281	0.872372	0.21958	3.22553e-06	0.000740009
Cct7	12686.1	10500.2	5949.55	14795.7	4084.07	6441.32	3800.79	3609.74	7733.43	-1.16492	0.29674	3.83634e-06	0.000867919
Ngb	1498.68	1306.87	774.263	1384.97	707.729	649.549	631.551	563.438	939.631	-0.862386	0.220354	4.00501e-06	0.000885493
Hap1	32697.7	22446.5	18596.2	26405.6	12391.6	12404.3	16304.2	13955.7	19400.2	-0.775584	0.197785	4.02274e-06	0.000885493
Pnma3	2596.08	2146.48	1956.14	2400.01	1450.81	1264.3	1645.46	1522.82	1872.76	-0.567286	0.143406	4.15341e-06	0.000902065
Limd2	1203.93	1411.79	1064.77	1292.59	1609.17	2213.07	2188.41	1962.54	1618.29	0.613066	0.156027	4.38595e-06	0.000940036
Lix1	887.882	955.582	1156.08	1033.07	1528.36	1957.9	1358.69	1682.24	1319.98	0.62597	0.159576	4.56127e-06	0.000964917
Nynrin	1570.06	1273.27	1261.02	1437.63	871.905	1043.53	811.243	933.807	1150.31	-0.540687	0.137554	4.75361e-06	0.000985449
Rgs3	6624.11	5255.1	5659.42	6435.36	4200.8	3972.53	4526.06	3698.27	5046.46	-0.495248	0.125456	4.77933e-06	0.000985449
H1f2	709.59	813.214	764.604	816.107	1229.4	1345.21	1278.07	961.309	989.687	0.568988	0.145356	4.87318e-06	0.00099224
Vwa3b	11.4218	51.1146	73.0716	81.8086	153.082	328.179	243.267	274.06	152	1.97687	0.520172	5.14055e-06	0.00103376
Gprin2	1769.83	1048.59	800.848	1108.94	641.52	492.479	560.024	568.006	873.779	-0.949107	0.24813	5.495e-06	0.00109156
Caskin1	11419.5	11611.5	12492.1	11786.3	7964.39	8979.21	9316.87	9394.48	10370.5	-0.370352	0.0938349	6.46597e-06	0.00126897
Cdh8	1876.19	2324.76	1919.11	2314.15	3058.54	3155.15	2807.91	3536.98	2624.1	0.517319	0.134046	6.73159e-06	0.00130537
Man1a	409.545	487.236	304.6	348.497	516.998	950.905	788.627	891.935	587.293	0.912753	0.241665	6.89099e-06	0.00131532
Lrrc57	738.217	685.254	810.627	754.14	1002.1	1033.07	998.765	1003.78	878.243	0.39356	0.100558	6.9444e-06	0.00131532
Icam5	313.997	739.69	348.997	623.123	708.993	2202.5	1582.73	1588.51	1013.57	1.41325	0.377183	7.14944e-06	0.00133524
Dnah9	183.68	130.167	118.317	198.564	327.6	256.551	305.403	397.785	239.758	0.921189	0.244687	7.21352e-06	0.00133524
Tppp3	2659.19	2439.51	2073.52	2840.36	1655.41	1490.64	1786.27	1724.63	2083.69	-0.528309	0.137987	7.30654e-06	0.00133716
Rtl3	1.98914	1.69866	12.0437	8.36508	30.7561	26.8855	51.5138	61.3028	24.3194	2.52047	0.674581	7.3881e-06	0.00133716
Chd5	19604.7	14744.7	16469.4	18572.6	10929.2	11738.2	13058.8	11678.5	14599.5	-0.490427	0.129324	8.03038e-06	0.00141789
Trpc6	97.8496	113.913	107.449	164.597	212.371	259.45	208.849	244.686	176.146	0.836806	0.22376	8.21338e-06	0.00141789
Rpl22	1729.51	1712.41	1725.81	1659.18	3343.47	2368.86	2213.95	2831.7	2198.11	0.587423	0.155264	8.21911e-06	0.00141789
Pacsin3	500.57	443.045	559.193	523.234	279.465	336.542	305.16	366.862	414.259	-0.580295	0.153487	8.26104e-06	0.00141789
Lrp1	4681.86	5425.6	5689.01	3727.71	7030.32	10019.3	7870.91	8179.91	6578.08	0.680955	0.181016	8.31826e-06	0.00141789
Lpl	49.8825	157.371	88.1715	104.035	168.549	477.103	438.745	262.979	218.355	1.55482	0.420684	8.35642e-06	0.00141789
Avpi1	1351.89	1408.34	1317.74	1493.24	955.281	1061.45	1039.58	831.856	1182.42	-0.466842	0.122924	8.89826e-06	0.00149427
Rras2	179.319	170.622	230.861	284.095	389.052	356.347	402.839	413.162	303.287	0.761583	0.20468	9.13992e-06	0.00151919
Dock8	19.1765	49.6647	51.9329	96.5358	8.65826	14.7767	7.75502	10.2375	32.3422	-2.0386	0.567078	9.25086e-06	0.00152209
Gng5	127.244	157.457	180.889	155.346	228.061	343.494	255.07	312.542	220.013	0.779384	0.209928	9.43552e-06	0.00153695
Phf1	3880.88	3754.28	3345	3762.89	2895.63	2658.41	2820.42	2874.44	3248.99	-0.353061	0.0915205	9.86103e-06	0.00158803
Rpl23a-ps3	3.99006	5.10445	19.4496	5.2393	81.4132	32.7851	74.9469	30.3234	31.6565	2.38273	0.652757	9.96936e-06	0.00158803
Gm7666	407.19	546.004	317.369	450.926	947.627	686.747	935.756	672.96	620.572	0.811828	0.21991	1.00415e-05	0.00158803
Cebpd	6.05177	12.8677	35.9799	14.7724	58.7186	63.3924	88.2765	96.5785	47.0797	1.89108	0.518538	1.02082e-05	0.00159886
Slc4a5	4.53908	20.1593	12.6987	44.1055	48.3239	180.41	86.4165	229.444	78.2622	2.42663	0.671245	1.0587e-05	0.0016424
Zfp189	542.981	529.232	682.76	617.848	801.771	918.185	857.043	947.348	737.146	0.513332	0.137237	1.16297e-05	0.00177798
Bcl7c	1547.73	1388.61	1151.74	1451.32	954.809	958.167	948.538	982.214	1172.89	-0.469291	0.126186	1.16793e-05	0.00177798
Pnmal2	32195.8	25330.2	30619.5	30271.3	20284.5	21651.3	22958	20486.7	25474.7	-0.422592	0.112817	1.18977e-05	0.001784
Neurod6	57.6369	118.214	75.7402	515.19	1055.87	1986.22	1826.76	2642.16	1034.72	2.90746	0.81494	1.19457e-05	0.001784
Mas1	9.87448	42.1877	50.0803	56.6818	65.3444	349.145	187.346	205.885	120.818	2.0737	0.579416	1.20474e-05	0.001784
Etnk2	422.934	437.359	360.546	453.186	298.399	240.361	289.626	242.813	343.153	-0.575312	0.156648	1.25615e-05	0.00184337
Gm45194	103.677	39.0076	46.4777	51.2326	14.1616	15.1515	22.4205	9.10725	37.6544	-1.75835	0.494304	1.32786e-05	0.00193121
Slc26a4	50.0037	41.853	49.9235	45.162	90.9025	142.887	80.9368	99.2888	75.1196	1.01288	0.282855	1.42648e-05	0.00205628
Nphp3	334.876	46.6629	122.18	124.82	27.0457	33.9159	44.7501	32.2559	95.8132	-1.89067	0.540459	1.45752e-05	0.00208259
Epha7	1079.12	1425.8	1203.12	1648.35	1907.05	2190.92	2305.33	2985.81	1843.19	0.717235	0.199514	1.51239e-05	0.0021422
Megf6	273.409	334.232	91.9301	197.272	82.0209	65.9203	80.3564	80.481	150.703	-1.3481	0.383199	1.60774e-05	0.00225763
Amotl2	1131.29	899.515	1238.25	1392.33	717.883	766.403	743.118	745.356	954.269	-0.573752	0.160035	1.74211e-05	0.0024254
Zfp92	900.719	514.436	691.332	816.565	410.927	379.859	470.528	381.541	570.738	-0.732933	0.206756	1.75894e-05	0.00242808
Bdnf	401.336	575.983	526.492	543.9	883.678	854.54	684.072	1066.69	692.086	0.679842	0.191729	1.86742e-05	0.00255616
Abca4	14.9125	37.6053	21.6719	33.1648	52.75	104.852	72.273	99.6955	54.6156	1.43145	0.41054	1.89598e-05	0.00255706
Klk8	2.7603	12.327	3.36859	12.6387	34.5845	27.1056	51.8839	51.9121	24.5726	2.14427	0.621443	1.89947e-05	0.00255706
Dazl	53.1131	84.9818	61.618	63.1072	119.584	204.049	198.16	107.694	111.538	1.09952	0.316562	2.02354e-05	0.00270176
Rbp1	40.9731	21.2895	33.3187	51.4107	86.3114	114.596	69.8214	141.503	69.9031	1.31377	0.37989	2.08964e-05	0.00276733
Tdo2	8.60512	5.73751	12.3047	13.6511	30.2201	31.6991	49.2359	54.7329	25.7733	1.70063	0.484477	2.15533e-05	0.00283131
Olfm1	11193.4	14519.9	11820.4	14239.1	17940.5	21772.3	17237.4	23443.3	16520.8	0.561066	0.158922	2.20415e-05	0.00287227
Plb1	2.84449	1.18479	7.80505	5.73601	31.4665	34.345	32.1231	14.4744	16.2474	2.42338	0.729696	2.30839e-05	0.00298424
Gpm6b	970.978	2560.47	2105.79	2141.04	2951.75	6891.53	4739.07	4609.69	3371.29	1.13763	0.332669	2.35422e-05	0.00301952
Grb10	8107.48	6509.49	7950.04	8507.25	4930.54	3785.98	6036.23	4354.87	6272.73	-0.616882	0.177564	2.48075e-05	0.00315695
Cnn2	18.9183	29.7399	14.8196	38.6984	39.5339	102.892	102.983	108.51	57.0118	1.56392	0.4644	2.79403e-05	0.00352806
Yy2	33.8803	0	24.9687	25.213	0	0	0	0	10.5077	-0.0213091	0.113458	3.11471e-05	0.00390273
Gm38431	61.803	22.2076	38.5865	45.9452	0	0	11.06	4.35635	22.9948	-2.96504	0.888941	3.19456e-05	0.00397223
Cck	1914.1	2862.45	2163.54	1964.53	3594.04	3663.81	3021.48	4351.56	2941.94	0.627343	0.184921	3.383e-05	0.00417467
Arhgef26	340.004	291.54	213.649	436.059	506.462	658.463	583.007	706.516	466.962	0.819839	0.245183	3.44832e-05	0.00420415
C3	59.7058	122.214	68.5696	81.7243	40.0177	26.1027	26.0446	35.3371	57.4645	-1.19003	0.357128	3.47838e-05	0.00420415
Kbtbd11	3784.13	3641.43	3737.04	4421.08	4704.57	6458.79	6118.23	5550.99	4802.03	0.485651	0.141178	3.48431e-05	0.00420415
Septin6	5541.95	4652.33	5279.91	5645.82	3662.02	4078.48	3972.08	4119.09	4618.96	-0.362108	0.105414	3.58076e-05	0.00428875
Fgf5	51.8885	55.3389	89.0501	54.7688	102.795	129.66	143.598	146.842	96.7426	0.922758	0.278087	3.67853e-05	0.00435861
Fhod3	4215.41	3250.83	3812.86	4071.68	2782.63	2682.29	2971.81	2626.84	3301.79	-0.417226	0.120728	3.6926e-05	0.00435861
Afap1	1908.5	1508.13	2245.25	2108.85	1159.41	1274.19	1416.95	1177.08	1599.8	-0.549569	0.162669	3.73904e-05	0.00436547
Nhlrc4	2.0738	0.497456	1.08836	3.09035	99.2889	52.7533	0.539928	19.1751	22.3134	3.91766	1.31261	3.75202e-05	0.00436547
Stim2	1219.05	1566.72	1311.87	1249.91	1987.25	2224.24	1699.35	2661.16	1739.94	0.595809	0.176826	3.81307e-05	0.00440504
Ctnnbl1	673.873	838.416	748.61	728.373	1248.93	1078.28	954.387	1048.99	914.983	0.469047	0.137604	3.92143e-05	0.00449832
Fam163b	2806.7	4082.94	4060.08	5224.94	5918.52	7923.81	6487.19	8132.95	5579.64	0.710429	0.21356	3.99208e-05	0.00454379
Cul7	1995.61	1583	1693.82	1940.25	1240.11	1409	1280.67	1209.55	1544	-0.431084	0.125923	4.03008e-05	0.00454379
Scnn1a	46.0187	54.5815	59.6895	88.7249	113.784	126.921	133.376	217.736	105.104	1.08902	0.331807	4.04475e-05	0.00454379
Clic6	189.251	273.231	166.478	427.415	403.177	862.836	627.414	763.233	464.129	1.15246	0.352712	4.0863e-05	0.00455903
Ssh1	3661.15	3309.41	3397.43	3616.66	2837.63	2855.12	2798.64	2682.94	3144.87	-0.290341	0.0816341	4.15462e-05	0.00460371
Zfp768	654.656	659.307	621.26	709.916	432.402	482.111	478.936	521.133	569.965	-0.409261	0.119435	4.21928e-05	0.00464377
Dbh	0.724298	2.47171	4.06631	4.56921	9.71937	20.4792	8.06473	160.779	26.3592	3.37188	1.08843	4.28793e-05	0.00467937
Gabra5	1786.18	2095.07	1466.93	2001.16	2612.24	2667.53	2876.4	3814.79	2415.04	0.614513	0.18471	4.33486e-05	0.00467937
Schip1	4472.09	4255.08	4995.96	5693.33	6990.26	6654.75	6594.2	6771.74	5803.43	0.419939	0.123018	4.3387e-05	0.00467937
Gm45716	75.0644	96.7862	92.719	75.2786	189.259	172.871	119.833	152.636	121.806	0.780375	0.237265	4.36653e-05	0.00467937
Nrcam	4255.06	6387.85	4830.74	5388.94	7410.24	8400.18	7282.51	9373.77	6666.16	0.558495	0.167129	4.39931e-05	0.00468368
Trpm3	1934.76	2581.37	2310.93	3326.31	3501.69	4521.98	4310.96	5608.4	3512.05	0.713448	0.217041	4.4833e-05	0.00468439
Grin2a	5027.23	6783.11	6218.5	7168.33	7622.67	16748.1	10577.1	13834.3	9247.42	0.827218	0.252534	4.48356e-05	0.00468439
Acss1	31.1279	60.2066	27.4424	62.0376	134.82	85.7155	147.954	113.144	82.806	1.20908	0.37377	4.49417e-05	0.00468439
Plcxd3	1755.43	1253.54	1608.74	1669.27	945.021	993.42	1167.06	1089.37	1310.23	-0.509524	0.152492	4.53582e-05	0.00468439
Cdc40	1204.36	1047.59	1313.59	1294.93	1486.87	1823.93	1949.14	1785.96	1488.3	0.469753	0.139536	4.54376e-05	0.00468439
Soga1	2280.71	1867.84	2342.86	2421.1	1251.29	1558.04	1736.82	1358.19	1852.11	-0.518482	0.156351	4.91946e-05	0.0050241
Mfrp	4.99646	27.2485	18.2293	70.6748	103.988	235.48	78.7057	316.608	106.991	2.2387	0.706115	4.93496e-05	0.0050241
Pla2g2f	10.9059	16.0746	40.8314	46.921	107.548	75.9374	96.932	111.635	63.3481	1.5308	0.479687	5.03483e-05	0.00509393
Evpl	668.774	508.395	442.999	466.691	327.3	342.465	326.103	322.221	425.618	-0.575705	0.175653	5.16143e-05	0.00518979
Cldn2	2.97936	7.65605	2.77869	14.6501	28.4145	42.0973	22.0931	67.7363	23.5507	2.17346	0.686162	5.4484e-05	0.00544472
Apeh	943.885	797.439	1012.39	952.334	611.036	581.885	712.892	680.006	786.483	-0.453023	0.136583	5.56353e-05	0.00552587
Tafa1	294.99	538.4	421.263	570.283	976.238	845.276	649.815	1089.45	673.214	0.832951	0.260183	5.61135e-05	0.00553959
Gm10297	19.9218	0	28.7068	26.2381	0	0	0	0	9.35833	-0.0205183	0.113226	5.76476e-05	0.00565675
Chrm1	496.9	1107.08	544.509	1207.78	936.341	3403.5	2800.8	2660.99	1644.74	1.32663	0.422655	6.10256e-05	0.00591405
Car12	76.424	150.095	85.8998	134.119	133.111	654.126	330.192	309.435	234.175	1.43491	0.458618	6.11334e-05	0.00591405
Fam131c	772.705	773.302	725.574	691.923	579.288	547.188	518.424	577.632	648.254	-0.364519	0.10851	6.13696e-05	0.00591405
Hsf4	1112.22	997.901	1044.34	970.94	691.973	673.327	745.455	848.932	885.636	-0.417295	0.126035	6.17219e-05	0.00591405
Ecrg4	0	1.7023	2.77688	8.3833	14.2628	40.9349	15.919	54.8675	17.3558	2.83979	0.909199	6.23914e-05	0.00594323
Zfp275	2952.12	2577.62	3049.2	3424.63	2251.03	2021.31	2307.93	2011.08	2574.37	-0.422902	0.128037	6.4818e-05	0.00613849
H2bc4	92.2336	116.182	238.207	183.946	259.366	410.674	398.18	389.69	261.06	1.03603	0.33154	6.71538e-05	0.00632294
Mettl23	188.654	223.282	229.684	221.233	317.961	360.145	293.019	310.398	268.047	0.494854	0.15285	6.75633e-05	0.00632494
Asap1	4100.69	4379.65	6518.11	4450.05	10903.3	6316.8	8077.45	9184.98	6741.38	0.703517	0.225601	6.89622e-05	0.00641901
Rims3	83531.5	67212.9	64885	74312	56483.9	49125.4	53392.7	43348.2	61536.4	-0.449747	0.138882	6.97037e-05	0.00645116
Arhgef5	300.546	222.215	146.194	241.407	144.522	82.8038	108.051	80.6157	165.794	-0.967426	0.311573	7.11196e-05	0.00654501
Acot5	2.95216	7.29484	8.02324	16.9259	19.675	52.425	40.0254	49.9431	24.6581	1.89284	0.616193	7.27367e-05	0.00665622
Lmod2	98.3296	54.468	43.5126	71.145	30.5461	22.2339	23.3293	11.6875	44.4065	-1.37887	0.450328	7.47611e-05	0.00678937
Ifi27	76.7471	125.149	114.111	124.763	186.15	217.668	176.345	197.694	152.328	0.700597	0.223198	7.53611e-05	0.00678937
Ptk2b	12277.4	11267.7	11530.2	12407.6	13726.6	26942.6	24549.4	17808.5	16313.7	0.693303	0.220818	7.5442e-05	0.00678937
Ppp3ca	31508.6	30224.6	38710.2	29453.5	39456.4	70355.8	72973.1	48026.1	45088.5	0.722288	0.227309	7.89796e-05	0.00706868
Stat5b	2520.69	2451.05	2633.09	2864.64	1757.38	2003.7	2156.31	1741.79	2266.08	-0.393898	0.12131	8.12632e-05	0.00723332
Immp2l	183.401	256.698	381.817	170.77	54.3938	72.7638	160.106	59.7457	167.462	-1.29738	0.431092	8.21639e-05	0.00727374
Kl	142.581	224.566	124.268	346.257	351.46	544.446	467.965	771.221	371.595	1.14738	0.379005	8.56746e-05	0.00754353
Slc17a7	2862.76	4133.27	3501.9	7270.14	7239.05	13319.4	7890.2	11333.8	7193.81	0.997135	0.324263	8.74005e-05	0.00765412
Smtn	378.676	285.786	251.945	299.098	184.961	179.279	211.445	179.702	246.361	-0.588381	0.189463	8.96714e-05	0.00771977
Ddit4l	12.273	56.7326	50.876	65.5976	86.0307	517.235	240.333	92.0375	140.139	1.97302	0.662021	8.99057e-05	0.00771977
Vwa5b1	2483.05	1292.04	981.51	1951.59	662.189	854.785	971.21	673.195	1233.69	-0.923332	0.304116	9.00349e-05	0.00771977
Foxn2	489.671	512.238	573.826	609.056	690.779	895.164	948.256	752.129	683.89	0.505938	0.161002	9.00458e-05	0.00771977
Actb	64171.9	52207.5	90459	73638.4	141398	132066	111889	93497.2	94915.9	0.662936	0.214186	9.06416e-05	0.00773017
Krt1	488.265	332.116	415.041	423.348	206.057	255.933	248.142	300.169	333.634	-0.608632	0.196969	9.25158e-05	0.00781559
Ptpa	17548	18453.3	15797.7	19384.4	12306.8	14502.7	13669.3	13237.6	15612.5	-0.355005	0.109378	9.26029e-05	0.00781559
Il16	38.1246	20.4707	168.715	119.226	307.252	642.427	497.173	739.451	316.605	2.25011	0.760722	9.36621e-05	0.00786424
Gmnc	12.2578	18.9519	15.8788	10.9827	42.3088	49.2568	30.5801	40.5473	27.5955	1.24357	0.411173	9.56255e-05	0.00798791
Eml2	15114.5	19639.8	12680.4	12836.5	10759.3	9786.19	8879.47	9439.62	12392	-0.542494	0.17517	9.64764e-05	0.00801788
Akap8	1976.33	2158.32	1689.31	1650.08	850.08	1410.34	1269.71	1036.4	1505.07	-0.60881	0.198452	9.78817e-05	0.00809337
Usp29	16439.5	12113.5	14800.6	12910.2	9462.78	10251.6	10587.3	10123.1	12086.1	-0.412996	0.13039	9.98258e-05	0.00821244
Stard8	28.4508	76.184	32.9809	59.8106	80.8002	400.145	213.264	95.8755	123.439	1.68552	0.57116	0.000100586	0.0082334
Cldn22	0	0	0	0	2.20965	14.003	6.11542	14.6304	4.6198	5.90823	2.75575	0.000103135	0.00839229
Fam160a1	92.7834	75.325	76.1328	133.183	129.982	207.445	209.563	240.67	145.636	0.904929	0.301612	0.000103558	0.00839229
Mvd	686.09	655.799	561.117	666.959	418.212	482.753	490.622	457.854	552.426	-0.410626	0.130267	0.000104547	0.00843055
Faah	789.136	1065.45	842.991	846.169	1182.92	1380.15	1204.31	1608.15	1114.91	0.516256	0.167258	0.000106764	0.00856689
Atg7	5739.24	3532.46	3929.96	5077.81	2441.55	2993.02	3132.55	1955.24	3600.23	-0.678061	0.224536	0.000107629	0.00859399
Samd14	5889.26	7503.57	4698.76	5156.66	3912.04	3304.64	2881.89	4127.38	4684.27	-0.604472	0.198622	0.000108653	0.00861702
Fhl2	181.286	249.858	207.567	333.933	373.845	551.067	398.804	457.058	344.177	0.74217	0.24679	0.000108976	0.00861702
Arhgap36	1363.64	1113.97	600.121	1250.4	385.946	506.857	714.575	478.955	801.808	-0.891414	0.300084	0.000110424	0.00868937
Micall1	2553.62	2459.22	2985.32	3198.94	1739.98	1766.75	2276.83	1886.17	2358.35	-0.469027	0.151856	0.0001133	0.00887283
Inka2	736.952	945.787	1063.42	1788.85	1363.42	4129.4	3498.07	2395.18	1990.14	1.12554	0.380185	0.000114314	0.00890942
Dcdc2a	297.726	349.805	279.815	243.612	157.522	208.614	193.487	145.087	234.459	-0.628904	0.209156	0.000114983	0.00891888
Postn	13.4769	29.2369	21.8313	37.3129	47.241	86.3918	94.034	62.3792	48.988	1.25988	0.429431	0.000116621	0.009003
Gm13092	0	4.25371	0	0	34.7363	36.2977	9.8291	9.33029	11.8059	3.65513	1.21098	0.000122086	0.00938047
Mro	114.923	159.011	141.655	132.7	188.868	209.267	250.967	244.847	180.28	0.597191	0.198482	0.000123728	0.009462
Vat1	11235.1	6878.46	6993.76	10624.2	5464.26	4489.6	6255.32	4611.48	7069.01	-0.655288	0.222735	0.000128803	0.00977492
Pfn1	4005.27	4146.85	4093.78	4181.99	4776.18	4926.13	4846.67	4885.31	4482.77	0.21831	0.0645064	0.00012902	0.00977492
Zbtb7c	756.189	705.595	529.928	746.038	436.001	401.496	524.367	404.538	563.019	-0.538858	0.179583	0.000132378	0.0099829
Vps37b	542.831	664.3	589.528	598.031	786.235	1044.08	883.041	775.203	735.406	0.463944	0.152268	0.000133876	0.0100494
Atf6	1182.37	1348	1510.52	1587.79	1666.05	2510.55	2318.89	2151.61	1784.47	0.527149	0.1764	0.000142531	0.0106286
Adra1d	36.0322	66.2253	98.6709	119.273	139.183	247.3	188.579	244.068	142.417	1.13783	0.396342	0.000142942	0.0106286
Gli2	11.665	10.9952	11.3762	10.165	39.5684	34.4119	77.4757	18.913	26.8213	1.55229	0.556184	0.000144132	0.0106286
Parvg	42.5145	93.4574	69.3532	53.4974	104.221	125.89	174.559	172.311	104.476	0.980009	0.341121	0.000144881	0.0106286
Pnck	5027.6	4418.82	3407.46	4543.97	3138.25	2486.84	3026.45	3086.59	3642	-0.480403	0.161265	0.000145454	0.0106286
Plekha2	242.386	235.075	588.674	899.21	886.489	1560.62	1584.33	1523.91	940.086	1.25713	0.440352	0.000145508	0.0106286
Cdk18	3325.56	2859.75	2877.29	3729.3	2017.61	2423.56	1988.28	2455.58	2709.62	-0.452947	0.148659	0.00014673	0.0106701
Shisa7	911.167	1177.13	726.398	927.971	1127.65	2126.1	1578.58	1836.98	1301.5	0.703359	0.241446	0.000149326	0.0108105
Impdh1	2385.58	2584.5	3078.83	2574.14	3360.89	3526.27	3633.26	3603.35	3093.35	0.355995	0.11482	0.000150964	0.0108807
Ttll11	1634.79	1683.29	1603.29	1521.13	1981.9	1968.36	2183.08	1964.11	1817.49	0.288342	0.0904967	0.000155775	0.011178
Hsdl1	4286.9	4026.01	3341.23	3726.76	2231.86	2642.36	3105.53	2744.85	3263.19	-0.44379	0.14878	0.000167287	0.0119515
Zfp185	4.00072	5.50313	5.16943	9.27153	75.7071	36.5739	8.85226	24.4517	21.1912	2.06245	0.760226	0.000169085	0.0120272
Lrrc8b	1924.6	2616.96	2300.17	2542.22	2944.61	4435.33	3465.03	3466.92	2961.98	0.515847	0.175836	0.000171283	0.0121305
Kcng1	262.341	451.52	265.582	364.562	434.871	1129.04	634.955	705.345	531.026	0.928771	0.328579	0.000172732	0.0121803
Vasp	478.699	342.69	280.855	522.958	269.229	216.962	214.683	190.149	314.528	-0.726279	0.255644	0.000174737	0.0122685
Zc3hav1	40.1403	43.7296	41.5554	45.8476	60.0986	104.536	80.552	96.9893	64.1811	0.836106	0.295301	0.00017928	0.0125022
Mad2l1	1008.25	1036.57	495.532	952.284	549.252	401.037	482.395	444.38	671.213	-0.745863	0.263597	0.000179955	0.0125022
Fam214b	2482.75	2689.5	2169.25	2771.82	1891.78	1876.58	1998.65	1834.73	2214.38	-0.354609	0.11656	0.000180659	0.0125022
Rangap1	12479.3	10288.2	12018.8	12371.8	8716.52	9701.11	9231.18	8691.4	10437.3	-0.325279	0.10569	0.000181308	0.0125022
Rpl31-ps8	0	0	0	0	0	485.921	244.499	324.228	131.831	0.00525753	0.110579	0.000182001	0.0125022
Irs4	3569.45	1521.72	793.638	2224.1	372.647	368.325	871.109	281.285	1250.28	-0.0899892	0.174312	0.000183907	0.0125022
Fbxo34	1805.29	1932.59	1875.43	1809.41	2461.63	2099.95	2665.81	2713.06	2170.4	0.362237	0.11954	0.00018391	0.0125022
Kcnj3	4267.85	4289.66	5037.99	4590.16	5529.69	5924.75	5658.29	6187.46	5185.73	0.308436	0.100362	0.000184205	0.0125022
Asl	937.676	808.324	689.811	911.95	166.427	489.445	519.983	209.959	591.697	-1.06223	0.383798	0.000185407	0.0125315
Zbtb12	338.224	401.46	339.535	412.404	249.015	255.395	271.83	270.991	317.357	-0.43237	0.146301	0.000187767	0.0126386
Klhdc8b	1916.77	1448.75	1139.6	2129.57	978.772	909.502	1128.22	887.82	1317.37	-0.640666	0.225416	0.000190028	0.0126943
Hps6	510.068	386.642	469.809	541.228	307.238	315.674	359.452	306.419	399.566	-0.479271	0.16432	0.00019087	0.0126943
Atp2b1	12216.6	16131.1	13606.8	11586	16377.3	25195.6	21857.8	19279.1	17031.3	0.531237	0.183039	0.000190933	0.0126943
Map1lc3a	8893.83	10413.3	7678.35	8965.72	5957.3	7326.28	6162.01	6400.01	7724.59	-0.405717	0.136879	0.000193529	0.0128146
Ifnar2	123.999	161.024	126.709	91.9775	259.539	211.677	176.738	260.246	176.489	0.711804	0.252982	0.000199283	0.0131422
Zfp618	1033.57	994.589	1181.47	910.603	777.505	730.626	803.671	684.228	889.533	-0.392964	0.132552	0.000201175	0.0132135
Rtn4rl2	78.1403	40.4816	63.9906	151.402	118.381	352.704	235.493	278.95	164.943	1.29576	0.476185	0.000207578	0.0134405
Fam43b	1066.07	942.773	1108.6	1179.74	726.661	854.76	823.045	775.397	934.629	-0.371713	0.124875	0.000208457	0.0134405
Robo2	1566.62	2232.47	1646.44	1665.56	2329.96	3431.9	2595.47	2667.66	2267.01	0.532377	0.186012	0.00020853	0.0134405
Pou6f2	718.545	500.737	554.538	610.775	302.101	374.627	468.554	293.029	477.863	-0.611965	0.217504	0.000208687	0.0134405
Shkbp1	159.032	154.821	98.4119	104.614	74.748	70.788	69.8775	53.6904	98.2479	-0.783955	0.283151	0.000208757	0.0134405
Grb2	9197.91	10194.5	8167.27	8835.21	5608.29	7255.04	7177.46	5616.43	7756.51	-0.427146	0.147399	0.000224214	0.0143788
Spink8	21.5319	3.11665	0.784346	1.33195	70.7832	10.1137	14.4718	31.537	19.2088	2.81486	1.38806	0.000230373	0.0147158
Gm13127	0	0	1.85164	2.08061	16.6305	8.16399	19.589	8.50112	7.10212	3.12949	1.10185	0.00024107	0.015339
Fut10	88.8009	93.7576	73.3033	64.5099	114.128	160.946	128.855	193.169	114.684	0.75133	0.274968	0.000245607	0.0155669
Lingo3	188.738	456.384	324.95	389.394	655.106	1500.33	618.662	562.767	587.042	1.07052	0.396825	0.000248271	0.0156044
Usf2	2970.09	2881.09	3331.73	2631.41	3423.98	4241.25	4175.05	4540.83	3524.43	0.400178	0.138304	0.000248978	0.0156044
Jup	2800.95	2285.52	2839.29	3423.38	1794.07	1930.62	2198.49	1510.96	2347.91	-0.507876	0.182366	0.000249073	0.0156044
Irf5	147.399	107.432	122.8	262.841	88.272	65.7764	71.4715	47.7421	114.217	-1.00949	0.37878	0.000251467	0.0156941
Zfp511	370.109	366.19	364.179	312.774	478.184	497.079	445.559	489.585	415.457	0.369957	0.126769	0.000253436	0.0157131
Gpd2	2563.44	2046.87	2524.36	2728.17	2987.67	3605.67	3729.26	3398.62	2948.01	0.403529	0.139923	0.000253701	0.0157131
Rusc1	11527.1	10181.6	11843.3	11587.5	8502.18	9019.92	9568.64	8080.73	10038.9	-0.31039	0.103568	0.00025503	0.0157356
Pxdc1	30.5179	42.939	69.695	80.736	166.697	165.753	163.765	80.0981	100.025	1.10972	0.417648	0.000256831	0.0157869
Gm45623	431.945	408.771	459.168	458.594	277.29	279.294	370.037	242.634	365.967	-0.495783	0.177217	0.000259274	0.0158771
Rtl5	2926.01	2054.26	2414.79	2900.42	1635.72	1729.99	2028.39	1547.35	2154.62	-0.476298	0.169688	0.000260892	0.0159163
Ppp3r1	34304.7	34752.9	37832.1	37934.9	48973.5	42822.6	47137.1	43026.4	40848	0.279112	0.0943803	0.000261949	0.0159212
Slc9a2	25.0045	51.8794	25.6564	25.1865	65.4692	111.726	59.6203	86.4272	56.3712	1.09583	0.411065	0.000264364	0.0160083
Rapgef5	3568.02	3512.27	4838.92	4210.15	5160.86	6699.96	5947.61	5524.72	4932.81	0.448822	0.158493	0.000271057	0.0163528
Tmie	1070.22	997.708	610.634	890.649	534.706	455.631	545.504	628.965	716.752	-0.597466	0.218531	0.000272062	0.0163529
Mmd2	312.34	573.511	311.883	524.199	685.465	845.205	675.177	985.496	614.16	0.735197	0.273184	0.00027549	0.016498
Ccbe1	61.9631	162.534	68.5637	45.9874	271.726	206.095	139.52	284.871	155.158	1.16946	0.448421	0.000280945	0.0167116
Snrpg	567.14	578.94	595.244	506.404	785.439	740.517	696.446	724.226	649.294	0.33344	0.113795	0.000281108	0.0167116
Adra2b	585.448	467.371	352.815	469.523	348.234	253.772	288.091	226.299	373.944	-0.619777	0.228904	0.000283374	0.016785
Mycl	548.427	535.434	574.059	559.72	681.016	745.972	736.82	677.89	632.417	0.306589	0.10344	0.000286589	0.0168927
Prrxl1	122.522	74.9297	70.6395	112.939	58.8392	25.7621	39.8546	40.0439	68.1913	-0.984918	0.373948	0.000287826	0.0168927
Mthfd1l	892.649	801.61	845.089	743.418	711.4	493.714	484.677	481.484	681.755	-0.498023	0.180397	0.000288303	0.0168927
Gm49250	17.9553	11.0596	12.9664	20.9572	3.25653	3.51268	0	0	8.71346	-0.0543284	0.130823	0.000295294	0.0172403
Lrrtm4	499.078	723.827	444.132	626.258	797.398	1002.08	828.026	1237.93	769.84	0.622588	0.232052	0.000307999	0.0178634
Ctif	15573.2	13038.6	15055.7	13375.8	11117.6	10553.8	11984.6	10654.9	12669.3	-0.314365	0.106497	0.00030816	0.0178634
Npy1r	257.759	394.874	326.14	289.131	449.327	502.874	445.795	588.631	406.816	0.537691	0.197691	0.00031025	0.0179208
Gria2	3316.32	4640.55	3129.6	4600.07	4635.21	8190.03	6471.17	7106.13	5261.13	0.622424	0.231238	0.000314898	0.018125
Slc8a2	1202.12	2118.74	1385.93	2194.62	2077.85	4007.39	3241.97	3729.54	2494.77	0.758773	0.286226	0.000318401	0.0182621
Preb	3968.25	4237.79	4024.88	4276.82	3574.26	3445.51	3337.14	3257.83	3765.31	-0.243333	0.0797379	0.000319605	0.0182668
Pcdhgc4	2399.27	2016.95	1164.84	1957.8	1072.77	978.894	868.399	1335.5	1474.3	-0.675768	0.255787	0.000321939	0.0182737
Rps12	1532.35	1709.42	1522.92	1140	2566.73	2035.27	1890.11	2407.6	1850.55	0.492184	0.18032	0.000323183	0.0182737
Evi5l	6944.31	6895.19	7067.13	7224.42	6074.35	5915.3	6130.68	5869.72	6515.14	-0.204224	0.0649921	0.000323862	0.0182737
Ciapin1	3818.5	4167.68	3506.96	4139.63	1668.58	2416.29	3009.44	2769.89	3187.12	-0.547598	0.204419	0.000324213	0.0182737
Il1r1	112.615	119.468	105.495	105.139	177.074	163.739	147.083	193.685	140.537	0.519714	0.191637	0.000329024	0.0184214
Gm10233	341.142	189.383	0	295.555	0	0	0	0	103.26	-0.00516138	0.110573	0.000329094	0.0184214
Gm50241	280.714	355.945	644.513	486.555	754.315	873.708	752.738	837.227	623.214	0.702394	0.266459	0.000334547	0.0186624
Rin1	762.956	756.44	673.546	829.894	779.09	2423.83	2472.19	1138.43	1229.55	0.950221	0.371549	0.000338327	0.0188089
Mtmr12	1377.56	1255.19	1647.34	1746.23	1861.18	2234.83	2208.12	2311.5	1830.24	0.431006	0.156537	0.000342239	0.0189537
Zcchc14	3864.03	3520.34	4239.76	4069.61	5579.12	5491.16	6023.02	4431.84	4652.36	0.383336	0.136881	0.000343259	0.0189537
Nell2	7644.26	10206.6	7239.39	8239.51	10609	12959.5	11009.5	14026.2	10241.7	0.4467	0.166341	0.000351203	0.0193269
Engase	337.456	364.855	320.308	331.498	222.59	279.21	228.153	236.339	290.051	-0.409381	0.148365	0.000352505	0.0193276
Sppl3	1872.09	2830.87	2315.18	1965.36	3649.85	3180.67	2913.28	3740.72	2808.5	0.486027	0.180019	0.000354935	0.0193276
Grasp	180.318	241.133	209.547	249.599	229.777	646.98	570.017	396.469	340.48	0.86634	0.337295	0.000355239	0.0193276
Cuedc1	2113.19	1760.94	1785.55	2327.61	1106.83	1299.36	1530.95	1501.81	1678.28	-0.458844	0.169683	0.000355963	0.0193276
Stra6	7.0504	8.41466	4.93626	13.8764	9.84694	76.9551	30.4545	54.2883	25.7278	1.8748	0.750469	0.000359881	0.0194754
Ank1	7166.63	7147.97	7669.86	5998.61	4325.88	5206.68	5796.69	4952.54	6033.11	-0.386143	0.140708	0.000363047	0.0195196
Nkd1	2032.63	1484.41	1721.36	2196.13	1293.5	1022.97	1425.61	1188.08	1545.59	-0.489674	0.182652	0.00036442	0.0195196
Bnip5	680.26	538.875	553.844	535.55	389.574	429.701	270.199	394.812	474.102	-0.527381	0.198354	0.000366813	0.0195196
Msl1	8761.62	9700.53	9307.6	9064.47	10872.6	11713.6	10794	11023.9	10154.8	0.236188	0.0778963	0.000367846	0.0195196
Plcd4	469.684	486.367	639.692	464.219	395.772	331.994	227.389	290.824	413.243	-0.594627	0.226858	0.000368031	0.0195196
Actr3	8276.78	7915.34	8046.82	7849.99	12051.1	8783.66	10847.1	11252.1	9377.86	0.355227	0.126107	0.000368433	0.0195196
Mfsd4a	727.509	991.836	957.56	941.6	1386.52	1153.51	1243.99	1752.77	1144.41	0.507672	0.190021	0.000369086	0.0195196
Ankrd35	614.556	549.862	429.733	477.765	335.732	389.306	342.928	351.582	436.433	-0.452623	0.167423	0.000370927	0.0195535
Exph5	1018.26	660.523	627.564	808.614	482.092	543.48	519.59	439.87	637.5	-0.534974	0.202345	0.000375342	0.0197224
Cdk6	103.099	61.0842	226.25	234.831	64.5366	55.6921	51.9812	53.1992	106.334	-1.17264	0.471803	0.000378047	0.0198006
Shox2	11482.4	11084	11191.4	12322.6	10017.3	5845.25	7691.92	6094.09	9466.11	-0.523193	0.197932	0.000381431	0.0199139
6820431F20Rik	6080.75	8479.01	5362.47	6142.03	4239.32	4219.98	5014.21	3625.2	5395.37	-0.501066	0.189145	0.000392891	0.0204466
Gm11978	18.1999	20.0374	25.006	16.1041	5.82851	6.24736	5.72615	5.69081	12.855	-1.41355	0.566238	0.000395598	0.020522
Zfp993	18.7621	44.6142	41.746	50.3904	145.309	63.5685	79.436	108.184	69.0013	1.08476	0.434835	0.000400426	0.0207065
Dedd2	974.255	1062.8	1100.27	1152.39	837.571	827.453	887.224	793.811	954.472	-0.304648	0.107251	0.000404099	0.0208303
Ccdc50	6120.05	4198.88	5780.41	5603.07	3589.16	3515.07	4227.76	3914.66	4618.63	-0.422697	0.156911	0.000410053	0.0210705
Rrad	113.58	164.645	74.2629	164.514	38.1916	40.9591	87.318	43.462	90.8666	-1.05156	0.424729	0.000412646	0.0211371
Scrib	1023.55	1436.22	1249.39	1616.52	830.248	963.789	890.332	594.771	1075.6	-0.573	0.221402	0.000417802	0.0213341
Akap17b	1599.72	1337.84	1795	1528.67	1116.88	1177.71	1241.17	1125	1365.25	-0.352856	0.129715	0.00042168	0.0214648
Bap1	7263.91	7256.29	6672.06	7104.69	8661.19	8530.69	8093.12	8472.27	7756.78	0.223185	0.0740874	0.000428261	0.0217319
Eya1	95.0664	92.7085	133.319	184.892	180.471	229.215	288.736	294.976	187.423	0.791426	0.31611	0.000431099	0.021808
Ppp1r1a	1484.7	1642.08	1542.59	1723.03	1796.74	2691.77	2483.13	2180.39	1943.05	0.428925	0.160402	0.000433217	0.0218355
Cdh9	109.43	217.306	146.358	171.668	208.246	435.941	289.438	348.119	240.813	0.801869	0.31908	0.000434325	0.0218355
Dab1	2579.44	2737.07	2821.62	2557.56	2877.64	4344.16	4030.81	3936.43	3235.59	0.419199	0.156833	0.000448319	0.0224698
Pdxp	13909.6	13711.4	12155.9	14397.5	9936.37	11358.6	11137.2	10515.4	12140.2	-0.286546	0.100281	0.000450487	0.0224792
Sla2	1.82737	0.884109	0.964428	7.61513	16.3662	13.3897	31.6088	14.6154	10.9089	2.22849	0.915985	0.000451268	0.0224792
Tfdp1	2117.52	2198.48	2073.88	2164.65	2594.51	2570.77	2951.46	2528.26	2399.94	0.270237	0.0937501	0.000453968	0.0225448
Gys1	623.966	690.455	900.996	743.42	462.823	565.553	474.255	532.766	624.279	-0.444301	0.168644	0.000456024	0.0225781
Prr32	6.95798	12.7834	24.9839	51.3449	60.9489	97.1041	66.2669	134.793	56.8979	1.52311	0.635526	0.000463973	0.0228341
Mylk3	5.29314	3.71137	31.3142	35.101	111.415	89.6316	65.692	73.9229	52.0102	1.7683	0.760241	0.000464	0.0228341
Myt1	1362.53	1052.35	967.904	1189.57	653.374	777.11	892.806	807.452	962.888	-0.449524	0.17189	0.000472824	0.0231983
Mtdh	955.275	1352.86	1059.42	1016.23	1520.49	1587.23	1501.14	2365.04	1419.71	0.545916	0.213716	0.000475403	0.0232291
Tox4	4454.11	4376.26	4706.93	4697.11	2581.42	3241.85	3350.5	3890.95	3912.39	-0.39813	0.149517	0.000476305	0.0232291
Rnf181	2672.34	2432.95	2377.26	2526.05	2045.23	2041.7	2076.48	2095.76	2283.47	-0.239736	0.081917	0.00048621	0.0236414
Il20rb	9.23136	8.15836	7.40043	11.2894	16.5403	29.2288	23.0397	42.4502	18.4173	1.33016	0.549529	0.000489957	0.0236531
Bcorl1	2118.67	1539.59	1899.77	1760.48	795.081	1332.94	1358.36	1117.82	1490.34	-0.543177	0.214342	0.000492132	0.0236531
Npas4	773.31	535.338	349.349	598.68	138.39	332.332	356.771	175.458	407.454	-0.935359	0.387282	0.000492636	0.0236531
Acsl4	2493.09	2666.09	2136.83	2444.9	3195.72	2876.44	4049.95	3483.64	2918.33	0.400048	0.150138	0.000493452	0.0236531
Pwwp2a	814.643	933.653	869.5	856.165	1068.23	1135.18	1089.37	1056.44	977.898	0.276031	0.0971603	0.000494409	0.0236531
Gins4	591.567	601.395	582.061	580.461	479.46	443.173	467.051	472.937	527.263	-0.287487	0.102093	0.000495163	0.0236531
Erich3	2439.48	1351.17	2363.24	1200.5	1055.33	1041.1	1103.46	916.442	1433.84	-0.672968	0.272324	0.000498527	0.0237442
Rmnd5b	1228.53	1272.14	1375.98	1462.23	1686.1	1876.37	1744.11	1593.75	1529.9	0.311987	0.112811	0.00050315	0.0238945
Lrp12	567.467	1176.61	763.704	562.246	1221.1	1461.46	1204.53	1757.19	1089.29	0.707693	0.287669	0.000517183	0.0243681
Exd2	589.292	827.22	553.265	607.5	824.299	987.887	1074.95	956.11	802.565	0.470417	0.183096	0.00051853	0.0243681
Tnrc6a	5258.63	5078.82	6262.06	4946.25	4016.69	3929.12	4216.31	4384.81	4761.59	-0.320397	0.116719	0.000519403	0.0243681
St7l	469.945	604.129	531.665	376.284	789.435	751.783	647.958	1089.63	657.603	0.588606	0.235697	0.000521	0.0243681
Yjefn3	78.0655	69.7751	107.464	132.362	226.033	142.402	160.483	208.014	140.575	0.749509	0.307508	0.000521731	0.0243681
Wnt9a	655.744	653.056	549.754	715.515	482.194	497.032	481.028	421.497	556.978	-0.375666	0.141486	0.000522099	0.0243681
Lmnb2	836.049	746.043	873.575	1042.94	650.561	612.924	664.028	604.43	753.818	-0.385603	0.146104	0.000527729	0.0245605
Tmem209	570.317	507.092	642.687	486.865	684.942	802.992	744.753	838.223	659.734	0.395403	0.150516	0.000534033	0.0247831
Fgd3	767.587	520.576	614.31	780.103	465.828	428.136	491.863	394.079	557.81	-0.480547	0.189775	0.000536381	0.0248213
Cebpb	130.599	130.315	151.075	152.344	309.107	180.431	205.029	238.744	187.206	0.589379	0.236612	0.000538297	0.0248394
Unc50	290.143	564.468	423.638	349.863	794.648	569.329	699.468	696.177	548.467	0.612738	0.248265	0.000545501	0.0251007
Kcne2	2.04997	9.27873	1.90951	30.0038	28.8686	77.7548	48.692	111.626	38.7729	2.07523	0.904672	0.000548379	0.0251621
H2ac13	9.1027	18.1145	72.9478	70.1223	216.438	150.775	153.513	108.315	99.916	1.48829	0.643442	0.000564207	0.0258156
Aifm2	536.868	413.492	406.772	530.661	305.514	335.749	334.804	341.139	400.625	-0.423267	0.165126	0.0005795	0.0264411
Cyp7b1	60.6865	103.74	81.1822	87.9419	116.305	164.921	136.987	217.961	121.216	0.74499	0.310095	0.000583071	0.0265297
Cpne8	450.555	412.538	461.489	489.353	580.595	595.311	578.01	730.218	537.259	0.377402	0.144219	0.00058802	0.0266804
Afdn	2660.59	5412.92	5269.2	7639.4	2615.2	3069.87	2831.55	2726.03	4028.1	-0.716155	0.299607	0.000593555	0.0268567
Tmem106b	3504.15	4202.33	3151.68	4155.79	5484.54	4361.35	5536.78	5894.67	4536.41	0.413678	0.160449	0.0005954	0.0268656
Tom1	2072.01	2176.41	1974.18	2349.05	1551.59	1760.52	1778.52	1633.3	1911.95	-0.294382	0.107974	0.000599792	0.0269714
Lgi1	1901.8	2760.33	2393.55	2885.47	3242.31	4353.17	3225.28	4429.58	3148.94	0.50054	0.200657	0.000601058	0.0269714
Smim3	48.1482	74.3986	77.1498	93.4147	101.844	139.187	144.229	163.453	105.228	0.722389	0.302224	0.000604297	0.0270423
Xrcc4	147.305	120.283	113.573	124.773	314.719	243.904	159.615	188.174	176.543	0.659693	0.275596	0.000608587	0.0271597
Mavs	309.012	252.139	287.96	329.06	185.278	177.144	215.544	223.48	247.452	-0.447735	0.177978	0.000618004	0.0273696
Runx2	136.732	50.8507	162.819	108.836	341.873	207.391	211.526	268.476	186.063	0.923997	0.39792	0.000618742	0.0273696
Rasl11b	205.54	386.841	295.169	543.334	414.406	1038.52	949.861	760.479	574.269	0.905236	0.387569	0.000618996	0.0273696
Nptx1	1198.73	2292.14	2153.68	2856.23	2674.85	4977.22	3460.12	6529.95	3267.86	0.836033	0.355231	0.000620011	0.0273696
Ctnnb1	29131.6	20488.1	25040.1	26042.2	17395.9	19614.2	19655.1	16365.9	21716.6	-0.380263	0.147663	0.000639238	0.028142
Pou3f1	338.188	294.625	386.696	490.575	435.882	629.946	1121.78	757.407	556.888	0.763848	0.325638	0.000650838	0.0285755
Pdzrn3	185.976	269.737	271.606	366.011	426.28	612.328	562.493	363.873	382.288	0.671183	0.283347	0.000654509	0.0286594
Frzb	28.2427	68.3609	55.4009	21.4857	109.692	185.227	85.7555	89.1771	80.4177	1.12705	0.496462	0.000661749	0.0288987
Cyp26b1	28.1387	224.85	106.455	147.273	217.625	433.967	485.851	411.821	256.997	1.26314	0.557442	0.000663753	0.0289088
Prrt1	3026.48	2835.76	3515.91	3317.72	3312.06	5687.07	5494.21	4959.49	4018.59	0.490821	0.202829	0.000668769	0.0289503
Hdac7	366.009	285.232	210.487	336.347	162.101	190.265	213.004	148.132	238.947	-0.597141	0.251106	0.000669806	0.0289503
Plekhh3	450.352	372.401	386.518	467.135	309.567	326.695	293.395	268.976	359.38	-0.395505	0.155989	0.000670038	0.0289503
Pcolce	4.21482	10.9427	7.0529	15.0082	16.2408	62.7163	22.9736	48.8892	23.5048	1.56189	0.698162	0.000672365	0.028974
Osbpl7	810.99	1118.54	1029.95	876.609	657.202	720.056	579.794	734.805	815.993	-0.414371	0.164806	0.000674795	0.0290019
Pip5k1b	1455.93	1308.9	1510.09	1430.26	1647.84	1767.14	1879.96	1941.93	1617.76	0.287029	0.106941	0.000683654	0.0293054
Paqr9	1735.13	2272.29	1988.66	2267.49	2642.96	3391.17	2552.47	2996.21	2480.8	0.399228	0.15757	0.000705641	0.030108
Tent5a	402.213	500.96	505.358	685.808	305.752	370.211	354.861	323.891	431.132	-0.50368	0.208497	0.000707226	0.030108
Zim1	1170.62	1221.96	1160.16	1042.69	899.078	654.599	702.234	949.365	975.089	-0.421167	0.169309	0.000708633	0.030108
Arhgef2	3036.41	2637.49	3518.94	3448.16	4179.11	5424.59	5239.47	3721.62	3900.72	0.448125	0.181638	0.000709771	0.030108
Chrna1	6.95254	3.41124	5.54943	3.13948	14.0744	15.2351	20.899	23.4599	11.5901	1.53272	0.671683	0.000715811	0.0302853
Nck2	901.631	977.613	1348.62	1495.53	2101.89	1548.2	1789.2	1998.72	1520.18	0.524223	0.218526	0.000722528	0.0303858
Nyap1	8011.26	7860.87	6037.77	7956.08	4066.14	5967.87	5523.09	5129.33	6319.05	-0.420908	0.173689	0.00072452	0.0303858
Sypl	575.87	599.208	613.32	499.681	756.691	827.428	685.088	769.314	665.825	0.338031	0.130473	0.000726082	0.0303858
Bves	15.6935	46.8594	34.5792	30.4509	143.558	65.3627	74.0889	60.6271	58.9025	1.09522	0.491499	0.000727299	0.0303858
Ppp1r26	3020.45	2941.7	2648.55	3368.57	2054.06	2167.02	2331.3	2518.04	2631.21	-0.331419	0.127468	0.000727513	0.0303858
Slfn2	1.98702	4.25526	3.70324	2.09323	8.72588	15.2024	19.6464	16.3656	8.99738	1.79669	0.78255	0.000733671	0.0305646
Col26a1	166.383	378.464	221.254	145.478	42.3084	58.6335	167.619	40.1159	152.532	-1.23412	0.571868	0.00073853	0.0306886
Anxa11	668.937	598.372	803.132	908.487	808.516	1514.13	1325.47	1298.59	990.704	0.580573	0.247582	0.000761304	0.0315544
Ass1	5886.85	3588.03	4770.73	4330.24	2919.18	3024.89	3525.38	2007.15	3756.56	-0.550476	0.235256	0.000785529	0.0324758
Mt2	331.321	354.094	258.845	332.833	366.82	577.332	515.844	498.933	404.503	0.491593	0.206371	0.000793579	0.0326792
Axin2	2849.67	2328.79	2515.88	2593.12	2232.53	1786.44	1860.86	1959.54	2265.85	-0.321762	0.125324	0.000794461	0.0326792
Ccni	10341.9	12261.8	11499.5	10992.1	16691.9	13925.8	13683.1	13830.1	12903.3	0.305163	0.116365	0.000799073	0.0327862
Camk2a	33791.2	27953.7	29537.1	35822.7	33438.2	55920.9	60535	47848.5	40605.9	0.482621	0.218209	0.000806748	0.0329415
Prss35	31.1807	24.1635	12.1866	27.5384	54.8343	54.2551	42.3773	68.9967	39.4416	0.952145	0.428267	0.000809455	0.0329415
Lrrc10b	258.871	550.158	335.084	376.767	465.65	1736.14	1524.99	430.107	709.72	1.12333	0.514318	0.000809565	0.0329415
Eml3	508.156	497.313	467.097	549.127	435.547	346.466	336.721	354.726	436.894	-0.369398	0.147996	0.000810948	0.0329415
Tbc1d8b	184.753	162.903	269.307	244.884	297.435	384.343	368.113	327.89	279.954	0.536452	0.229326	0.000814614	0.0330081
Gm6829	194.515	227.148	305.636	215.859	455.914	300.92	335.418	478.177	314.198	0.582257	0.251329	0.000816683	0.0330098
Socs3	185.221	57.9557	34.8294	89.1649	35.608	23.7077	25.0092	31.4799	60.372	-1.24167	0.588004	0.000834143	0.0336321
Grcc10	5102.09	4546.87	3593.42	4413	2423.9	3611.03	3209.84	2256.14	3644.53	-0.48956	0.209276	0.000844086	0.0339489
Ttr	31.7426	499.437	353.672	1667.82	3900.83	8348.65	2615.59	11309.9	3590.96	2.56524	1.27018	0.000849021	0.0340633
Prkca	3479.49	3145.63	4022.36	4447.92	3710.36	9913.88	6766.45	7099.15	5323.16	0.677918	0.300057	0.000852907	0.0341352
Sorl1	2972.05	4787.86	3944.43	5007.63	5304.67	6678.13	6262.67	8857.83	5476.91	0.549644	0.238694	0.000857641	0.0342405
Magee1	9038.84	8171.48	9997.92	8810.9	6188.97	7609.91	7358.98	6553.14	7966.27	-0.311727	0.121728	0.000871212	0.0346973
Fkbp1a	30593.4	30852.2	31679.9	31769.2	38242.5	39897	41556.1	34139.5	34841.2	0.25582	0.0943563	0.000880971	0.0350003
Jph2	133.385	137.848	108.794	112.259	84.3176	53.9103	61.0316	85.0841	97.0787	-0.613363	0.270275	0.000885465	0.0350095
Timm17b	1183.18	1236.98	1122.54	1159.11	903.951	1006.08	951.887	963.067	1065.85	-0.251786	0.0935179	0.0008855	0.0350095
Ttc9	7592.13	7767.42	7562.54	7702.35	6562.48	6797.92	6713.42	6448.44	7143.34	-0.182897	0.063174	0.000890904	0.0351379
Rsrp1	1768.73	1732.58	2636.23	2839.98	1778.08	1146.16	1206.46	1312.58	1802.6	-0.565807	0.248849	0.000896992	0.0352286
Rbpms	65.0734	178.799	38.6375	72.411	31.2699	32.7696	16.505	34.0187	58.6855	-1.20951	0.582042	0.000897531	0.0352286
Mex3a	269.839	253.641	264.392	296.644	183.658	217.867	171.702	199.549	232.161	-0.391732	0.16139	0.000901922	0.0353159
Kalrn	11258.7	9495.03	11214.3	16086.4	12776.6	25793.2	24544	20113.1	16410.2	0.619611	0.276193	0.00092207	0.0360182
Chd9	6473.65	5766.55	5749.96	5910.63	7093.54	6905.48	7897.29	8438.18	6779.41	0.286328	0.110245	0.000938183	0.03656
Elmod1	2320.72	4956.56	3285.15	2430.98	4287.52	6367.61	5475.53	7713.12	4604.65	0.695275	0.305647	0.000940446	0.0365607
Amd-ps3	0	0	0	0	0	99.3253	47.7954	130.44	34.695	0.00619198	0.110651	0.000960668	0.0372579
Krt18	5.9931	12.7399	14.8272	28.2673	28.605	49.0941	44.0728	72.54	32.0174	1.26981	0.606566	0.000974107	0.0376894
Asna1	4243.95	4467.72	4531.14	4202.3	5651.67	4942	5324.51	5161	4815.54	0.232296	0.0856579	0.000982399	0.0379201
Gm34583	80.3587	66.2857	104.414	79.3978	93.0191	168.184	187.797	167.999	118.432	0.696356	0.320252	0.000998736	0.0384596
Arhgap39	1967.28	2201.17	2550.38	2470.14	2811.16	2872.82	4401.14	3591.3	2858.17	0.454151	0.196078	0.00100301	0.0385333
Cnksr2	4883.33	4208.06	5544.69	5907.07	4835.64	12647.1	12199.8	8436.26	7332.74	0.689558	0.31757	0.00100879	0.0385586
Kcnq5	875.938	1310.84	866.35	1193.86	1151.81	2546.6	2020.29	1737.37	1462.88	0.631716	0.286628	0.00101129	0.0385586
Socs6	3007.97	2669.75	3665.85	3884.55	2504.67	2411.29	2069.8	1504.91	2714.85	-0.502486	0.221514	0.00101148	0.0385586
Tmem168	185.734	277.118	204.092	233.824	346.672	334.487	300.285	338.774	277.623	0.437895	0.187899	0.00101548	0.0385586
Palmd	139.393	109.041	86.2786	141.193	112.337	410.739	296.432	250.585	193.25	0.894423	0.424216	0.00101551	0.0385586
Lig1	538.421	437.07	577.552	519.953	382.667	371.358	404.003	379.459	451.31	-0.348339	0.142902	0.00102079	0.0386691
4931428F04Rik	3000.17	3054.94	2605.4	3099.31	2336.5	2387.73	2474.57	2287.9	2655.81	-0.259054	0.0991131	0.00103034	0.0389401
Folr1	1.02928	3.01553	9.6147	16.9537	14.9885	62.0783	25.0272	66.4614	24.8961	1.88574	0.956908	0.00103443	0.0390042
Kcnj13	0	11.9325	7.39477	38.7236	54.3857	78.3453	55.2007	161.307	50.9112	1.952	0.991914	0.00105013	0.0394844
Sowaha	1316.59	1521.12	1102.93	1494.59	1603.72	2854.64	2973.76	1729.19	1824.57	0.584836	0.265837	0.00105201	0.0394844
Phactr2	6994.81	5419.45	6207.93	6616.74	4552.66	4685.53	5439.09	4176.32	5511.57	-0.33994	0.139822	0.00105524	0.0395145
Abhd17c	729.633	728.35	733.332	990.112	1054	1259.85	1091.69	1035.04	952.751	0.384954	0.162677	0.00106931	0.039913
Grid2ip	3834.45	2369.94	2826.63	2646.17	1800.38	1954.93	2253.88	1316.81	2375.4	-0.523491	0.236073	0.00107305	0.039913
Prpf19	13591	11701.4	12321	13326.9	8536.48	6100.26	9763.09	3546.48	9860.83	-0.665587	0.310903	0.0010753	0.039913
Atrnl1	2666.43	3596.84	3230.01	2631.01	4021.83	4260.22	3787.36	4384.73	3572.3	0.353665	0.147381	0.00107765	0.039913
Cisd3	1177.9	1349.32	1331.58	1081.15	979.443	897.513	773.125	993.918	1072.99	-0.354791	0.146272	0.00107814	0.039913
Kcnip2	2051.35	3068.4	2159.26	2385.99	2348.36	8011.01	7196.91	3374.9	3824.52	0.85122	0.407288	0.00108576	0.0401041
Pqlc3	0	2.7335	1.91525	3.34918	39.897	8.92295	2.5599	26.8316	10.7762	2.40012	1.2218	0.00110489	0.0407183
Wasf1	8116.25	6390.83	7594.16	8278.35	8334.08	13554.5	12176.5	10536.2	9372.6	0.437495	0.19092	0.00110885	0.0407722
Tmem254b	215.052	194.913	287.819	306.721	281.243	627.866	445.075	458.093	352.098	0.655272	0.306277	0.00111206	0.0407981
Klhdc10	10124.7	7550.24	8601.87	9112.62	5287.41	6483.69	7006.3	7007.91	7646.85	-0.365232	0.154245	0.00112385	0.0410983
Synpo2	16503.5	11003.2	16240.6	13012.2	8797.16	9676.57	11394	6831.57	11682.4	-0.489367	0.220565	0.00112529	0.0410983
Dusp18	498.244	480.54	377.145	692.294	621.322	1324.17	915.8	812.51	715.253	0.650731	0.303171	0.00112915	0.0411469
Zfhx3	13785.1	9773.62	13227.3	11371.8	9359.91	8506.29	9433.71	7808.51	10408.3	-0.358022	0.154319	0.00113201	0.0411592
Plppr4	2254.78	3568.03	2641.22	3101.77	2948.96	6328.23	4897.2	5655.37	3924.44	0.604883	0.277628	0.00113482	0.0411695
Neurod2	116.327	197.259	748.982	1135.28	1793.01	3420.44	2695.86	3223.12	1666.28	1.75692	0.901921	0.0011431	0.0413073
Nfib	1804.87	1345.49	1718.44	3774.82	2988.21	5406.9	4390.64	4464.98	3236.79	0.762667	0.364011	0.00114369	0.0413073
Mcur1	296.735	307.555	280.555	360.59	478.416	489.993	375.282	411.515	375.08	0.39386	0.169268	0.0011489	0.0414036
Peg10	11134.5	6031.11	5004.13	10746.7	3374.02	3881.27	6313.31	2899.11	6173.02	-0.758317	0.366528	0.00115415	0.041501
B3galt1	1809.9	2112.14	1908.01	2007.26	2839.11	2467.74	2288.21	2425.68	2232.26	0.291193	0.116342	0.00115842	0.0415627
Tbata	2.20173	1.3427	2.20342	22.9625	22.5734	57.5481	37.5444	56.7924	25.3961	1.95449	1.02599	0.00116129	0.0415741
Lifr	711.278	1005.24	1001.62	800.499	1441.89	1429.87	964.223	1620.46	1121.88	0.493242	0.222633	0.00116791	0.0417194
Susd6	722.517	948.702	835.477	957.383	1022.04	1205.21	1206.21	1372.78	1033.79	0.377004	0.161162	0.00118137	0.0421079
Rac3	1412.37	1398.41	1367.32	1712.84	1291.71	966.235	1038.15	994.083	1272.64	-0.364948	0.155346	0.00118574	0.0421715
Zfp598	1714.04	1965.31	1928.61	1931.51	1431.11	1585.89	1604.95	1447.6	1701.13	-0.260377	0.101877	0.00119824	0.0425233
Camkk2	5966.24	7446.07	9262.18	8011.4	10399.9	13359	13147.6	9108.47	9587.61	0.457082	0.204842	0.00120602	0.0427064
Plxna4	2683.73	3283.52	3117.04	3026.91	3348.94	4898.48	3976.2	5523.41	3732.28	0.433127	0.192029	0.00121369	0.0428845
Slc9a4	0	3.08221	18.6901	4.32095	10.5765	35.7024	46.3865	18.9953	17.2192	1.88874	1.38882	0.00122614	0.0431594
Oaz2	13760.3	14705.7	11504.6	12447.1	10827.9	10329.2	10293.2	9824.93	11711.6	-0.282198	0.1135	0.00122677	0.0431594
Bmp4	1.84314	5.35246	9.74943	13.0244	167.691	3.84538	58.3992	18.7423	34.8309	2.11265	1.22463	0.00123037	0.0431637
Arl4c	7407.45	7294.81	6894.88	7122.82	6412.61	5125.08	5316.14	5941.76	6439.44	-0.278343	0.109204	0.00123219	0.0431637
Net1	918.618	1201.44	1623.84	1546.47	2035.58	2086.98	2848.05	1705.16	1745.77	0.549819	0.256344	0.00124064	0.043243
Tcea3	1.36776	2.98858	4.09459	7.36948	13.6555	11.5954	20.1133	24.6338	10.7273	1.59923	0.789798	0.00124078	0.043243
Zdhhc13	381.064	394.069	331.034	387.142	464.076	541.416	514.36	461.518	434.335	0.327999	0.136887	0.00124242	0.043243
Magel2	1039.79	754.455	478.307	791.93	269.099	448.444	566.868	357.807	588.338	-0.68315	0.331636	0.00124967	0.0434026
Large1	2136.85	3124.32	2240	2675.96	3224.1	4136.25	3227.99	4192.95	3119.8	0.423358	0.18794	0.00126803	0.0439468
Lyst	2682.19	2123.22	3043.93	2914.25	4461.61	5877.2	3542.58	3241.22	3485.77	0.516488	0.239755	0.00127285	0.0440201
BC029722	6036	6384.51	5462.13	5722.56	4446.3	4867.88	4636.3	5132.98	5336.08	-0.254379	0.0999144	0.00127727	0.0440793
Amt	928.081	933.02	819.037	979.157	803.269	634.361	656.433	676.766	803.765	-0.322642	0.134884	0.00128092	0.0441117
Ankrd33b	479.722	664.059	878.512	1688	1124.13	3284.29	2821.84	1743.94	1585.56	0.956636	0.482518	0.00128814	0.0442669
Tmem254a	186.175	184.88	117.918	182.348	351.268	253.117	225.763	266.258	220.966	0.544943	0.256072	0.00129169	0.0442954
Bcl11b	2897.27	3098.83	3483.24	3965.55	3321.99	9911.29	9063.17	4568.67	5038.75	0.760474	0.370797	0.00129782	0.0444121
Mief2	682.482	719.608	606.741	784.773	510.331	549.564	482.811	561.759	612.259	-0.327481	0.137944	0.00130492	0.0445615
Hmx3	44.9435	16.4028	3.63978	40.6933	3.12192	2.33634	7.2196	0	14.7947	-0.0355482	0.118737	0.00130799	0.0445729
Nelfe	768.881	795.131	688.79	859.395	605.595	566.134	610.141	632.069	690.767	-0.296516	0.121788	0.00131979	0.0448813
Pan3	1913.49	2438.29	1814.49	2129.79	3235.52	2246.74	3192.11	3224.48	2524.36	0.408524	0.182013	0.00133231	0.0450789
Ccdc40	164.358	123.788	128.871	201.054	54.5143	58.442	123.483	76.9855	116.437	-0.741359	0.372839	0.00133281	0.0450789
Myo5b	846.037	1172.05	733.893	844.486	753.931	3513.94	2304.8	1577.35	1468.31	0.884953	0.447229	0.00133391	0.0450789
Cdyl2	882.49	620.572	802.949	909.214	574.909	563.421	623.203	468.765	680.69	-0.412374	0.18558	0.00133911	0.0451611
Ago3	2890.74	3287.48	3633.49	4203.03	2181.51	2548.65	2900.25	1908.03	2944.15	-0.431016	0.196433	0.00134969	0.0453811
Ptgr1	10.9268	4.25754	11.1101	8.37378	31.6032	19.8889	20.8725	29.6146	17.0809	1.1708	0.597321	0.00135138	0.0453811
Tubgcp3	1558.51	1303.47	1719.52	1668.27	2141.12	1725.43	2603.92	2620.58	1917.6	0.422428	0.190488	0.00135399	0.0453811
Map4k5	706.01	727.441	940.11	925.011	1001.93	1211.18	1321.46	1104.92	992.258	0.387084	0.171474	0.00137452	0.0459746
Lmo4	2560.51	2789.5	3054.19	4114.83	3495.33	5309.27	5696.01	5032.38	4006.5	0.493501	0.231377	0.00137838	0.0460092
Gm29695	245.135	213.948	237.361	236.292	147.116	175.306	136.224	185.814	197.15	-0.411795	0.185435	0.00138703	0.0461338
Trpm6	252.995	222.983	162.188	276.249	172.331	102.453	143.864	97.3409	178.8	-0.624736	0.307122	0.00138778	0.0461338
Tle3	2262.53	2070.86	2705.93	2490.23	1491.58	1835.83	1795.44	1948.74	2075.14	-0.342466	0.147606	0.00139437	0.0462586
Trpc4	461.806	421.519	238.701	459.549	461.106	757.784	766.76	777.091	543.04	0.610563	0.298141	0.00140191	0.0463102
Cyth4	66.0918	44.9874	45.9396	78.7391	84.3353	100.265	117.152	131.094	83.5755	0.669426	0.331092	0.00140251	0.0463102
Pgpep1	582.816	501.427	578.517	677.329	504.573	374.608	355.523	286.102	482.612	-0.483727	0.226047	0.00140446	0.0463102
Pik3ap1	235.922	192.241	139.815	129.727	110.243	86.6171	116.601	74.6359	135.725	-0.641199	0.317434	0.00140743	0.0463115
Taok2	10313	9268.67	8863.06	12043.8	5889.81	7797.57	8116.9	7299	8698.98	-0.372757	0.166049	0.00141168	0.0463115
Csmd1	991.761	1470.75	1258.72	1329.45	1615.74	2221.79	1663.18	1776.16	1540.94	0.41181	0.185677	0.00141303	0.0463115
Ube2z	7198.88	6558.89	6844.42	7126.82	6184.34	5583.33	5849.48	5611.91	6369.76	-0.21679	0.0824426	0.00141648	0.0463295
Col25a1	3586.21	3882.2	3193	3547.79	3035.49	2659.3	2712.61	2934.25	3193.86	-0.266875	0.10773	0.00141927	0.0463295
Lhfpl2	134.22	259.195	210.16	426.495	646.511	555.001	456.58	407.403	386.946	0.753292	0.385641	0.00143529	0.0467589
Car11	1144.33	1322.18	1553.88	1051.31	1387.44	2574.9	1949.48	2086.96	1633.81	0.501829	0.239494	0.00145998	0.0474684
Ppm1j	128.229	88.8414	125.974	79.2166	71.8959	50.2167	52.5195	59.542	82.0544	-0.63327	0.315116	0.00147071	0.0477218
Itpripl2	176.815	100.499	57.1746	140.373	65.9436	54.0466	49.0311	47.1443	86.3783	-0.839436	0.437198	0.00148165	0.0479813
Vps35l	2112.99	2033.75	2200.41	2229.98	2726.24	2427.29	2737.14	2520.32	2373.52	0.233764	0.0914606	0.00149148	0.0482038
Cd109	23.8829	15.3872	12.9316	14.6603	32.2161	35.2238	36.9106	47.0054	27.2773	0.882292	0.455044	0.00149734	0.0482482
Ociad2	2940.07	2595.23	3214.74	3217.21	3653.79	3989.96	3884.68	3605.48	3387.65	0.276371	0.113564	0.00150067	0.0482482
Prkrip1	990.089	897.8	811.388	997.063	543.87	772.52	689.781	678.488	797.625	-0.362841	0.161908	0.00150174	0.0482482
Rhobtb1	152.665	182.904	141.183	324.557	130.602	98.6314	87.2063	96.7427	151.812	-0.704732	0.363176	0.00151345	0.0485288
Shc2	2045.15	2001.66	1845.3	1903.05	1619.06	1678.51	1644.08	1561.09	1787.24	-0.22154	0.0853753	0.00151795	0.0485774
Vwa3a	122.82	109.769	94.0677	164.88	46.3733	89.7302	70.8117	48.5916	93.3805	-0.71223	0.368346	0.00152315	0.0486481
Agbl4	847.173	633.78	819.861	777.32	607.661	551.967	591.939	557.913	673.452	-0.327428	0.142889	0.0015265	0.0486499
Hsd3b7	12.3842	28.5933	37.8847	105.715	0	7.29805	16.4294	4.15643	26.5576	-0.0395458	0.120749	0.00152918	0.0486499
Cdc14b	907.566	859.837	886.732	889.881	617.374	457.875	665.12	746.466	753.856	-0.398155	0.181438	0.00154194	0.0489074
Sort1	5871.79	8538.14	7831.09	7290.98	8213.75	12306.8	10282.9	13209.3	9193.09	0.445384	0.207625	0.00154328	0.0489074
Eml1	5506.99	4670.69	4592.22	7462.4	4464.59	3319.21	3610.32	2600.7	4528.39	-0.506444	0.246024	0.00154971	0.049016
Ust	766.095	1091.89	763.453	1013.79	1077.3	1561.7	1250.52	1611.33	1142.01	0.459253	0.217157	0.00155843	0.0491963
Frrs1l	12846.1	14557	13336.6	12686.5	15620.8	17237	15397.9	18349.1	15003.9	0.262254	0.106203	0.00156724	0.049354
Adamtsl3	76.3968	31.0313	48.7095	29.2357	25.689	10.0737	8.81333	16.2286	30.7723	-0.0949587	0.179404	0.00156949	0.049354
Rgs16	6339.65	4881.09	7092.48	6438.83	5078.27	3872.23	4720.72	3612.19	5254.43	-0.401946	0.185055	0.00157315	0.0493739
Lysmd1	1563.46	1709.29	1494.83	1609.21	1293.78	1385.74	1122.6	1251.63	1428.82	-0.273166	0.112907	0.00157768	0.0494156
Sipa1l3	4746.51	4623.37	5768.1	4719.1	5409.97	6829.31	7273.71	7503.72	5859.22	0.351917	0.155269	0.00158193	0.0494156
H3c2	18.5451	25.7566	72.6027	43.5063	354.981	53.9508	99.7066	83.6266	94.0845	1.36866	0.763999	0.00158358	0.0494156
