# Supplementary material for: Mu-opioid receptor-expressing neurons in the paraventricular thalamus modulate chronic morphine-induced wake alterations
Source: Transl Psychiatry. 2023 Mar 3;13:78. doi: 10.1038/s41398-023-02382-w (PMC9984393; doi:10.1038/s41398-023-02382-w)
Supplement: Supplementary file 6 — Supplementary Table 2 [file 41398_2023_2382_MOESM6_ESM.xlsx]

## Sheet: A. Enriched in morphine
NAME	GS<br> follow link to MSigDB	SIZE	ES	NES	NOM p-val	FDR q-val	FWER p-val	RANK AT MAX	LEADING EDGE
GLUTAMATERGIC_SYNAPSE	GLUTAMATERGIC_SYNAPSE	112	0.494534	2.16447	0	0.00123457	0.001	3916	tags=36%, list=17%, signal=43%
AXON_GUIDANCE	AXON_GUIDANCE	178	0.449148	2.08597	0	0.00185971	0.003	3168	tags=30%, list=14%, signal=34%
BIOSYNTHESIS_OF_UNSATURATED_FATTY_ACIDS	BIOSYNTHESIS_OF_UNSATURATED_FATTY_ACIDS	31	0.578275	1.9968	0	0.00401332	0.017	3499	tags=52%, list=16%, signal=61%
CHOLESTEROL_METABOLISM	CHOLESTEROL_METABOLISM	43	0.551324	1.9769	0	0.0041214	0.02	3935	tags=42%, list=18%, signal=51%
RETROGRADE_ENDOCANNABINOID_SIGNALING	RETROGRADE_ENDOCANNABINOID_SIGNALING	140	0.444857	2.00726	0	0.00414418	0.014	6382	tags=44%, list=28%, signal=61%
N-GLYCAN_BIOSYNTHESIS	N-GLYCAN_BIOSYNTHESIS	49	0.536008	2.02948	0	0.0044029	0.011	3602	tags=43%, list=16%, signal=51%
ARACHIDONIC_ACID_METABOLISM	ARACHIDONIC_ACID_METABOLISM	61	0.479885	1.89442	0	0.00592162	0.063	5809	tags=54%, list=26%, signal=73%
CELL_ADHESION_MOLECULES_(CAMS)	CELL_ADHESION_MOLECULES_(CAMS)	119	0.432462	1.92629	0	0.00598269	0.044	2718	tags=35%, list=12%, signal=40%
OXYTOCIN_SIGNALING_PATHWAY	OXYTOCIN_SIGNALING_PATHWAY	150	0.407781	1.86705	0	0.00604934	0.08	2922	tags=27%, list=13%, signal=31%
CHOLINERGIC_SYNAPSE	CHOLINERGIC_SYNAPSE	111	0.428499	1.87192	0	0.00614299	0.076	3628	tags=34%, list=16%, signal=41%
CIRCADIAN_ENTRAINMENT	CIRCADIAN_ENTRAINMENT	94	0.449545	1.93337	0	0.00630505	0.041	2612	tags=28%, list=12%, signal=31%
PANCREATIC_SECRETION	PANCREATIC_SECRETION	86	0.454646	1.8949	0	0.00631589	0.062	3706	tags=36%, list=17%, signal=43%
BILE_SECRETION	BILE_SECRETION	63	0.467693	1.87748	0	0.00641188	0.074	3856	tags=35%, list=17%, signal=42%
GASTRIC_ACID_SECRETION	GASTRIC_ACID_SECRETION	69	0.474897	1.90168	0	0.00668511	0.061	1786	tags=25%, list=8%, signal=27%
PROTEIN_PROCESSING_IN_ENDOPLASMIC_RETICULUM	PROTEIN_PROCESSING_IN_ENDOPLASMIC_RETICULUM	158	0.419545	1.9381	0	0.00685979	0.039	4327	tags=34%, list=19%, signal=42%
LYSOSOME	LYSOSOME	119	0.431146	1.90213	0	0.00735362	0.061	7309	tags=61%, list=33%, signal=91%
CALCIUM_SIGNALING_PATHWAY	CALCIUM_SIGNALING_PATHWAY	185	0.395782	1.84888	0	0.00740745	0.103	2991	tags=25%, list=13%, signal=29%
FATTY_ACID_ELONGATION	FATTY_ACID_ELONGATION	28	0.562765	1.83838	0	0.00764984	0.113	5851	tags=68%, list=26%, signal=92%
LONG-TERM_POTENTIATION	LONG-TERM_POTENTIATION	64	0.460952	1.81924	0	0.009159	0.142	2922	tags=28%, list=13%, signal=32%
GLYCEROPHOSPHOLIPID_METABOLISM	GLYCEROPHOSPHOLIPID_METABOLISM	92	0.412199	1.76033	0	0.0126134	0.269	4090	tags=37%, list=18%, signal=45%
ALZHEIMER_DISEASE	ALZHEIMER_DISEASE	162	0.381896	1.7632	0	0.0126411	0.26	6554	tags=44%, list=29%, signal=62%
CAMP_SIGNALING_PATHWAY	CAMP_SIGNALING_PATHWAY	200	0.372728	1.76508	0	0.0128997	0.258	3814	tags=29%, list=17%, signal=35%
GLYCOSYLPHOSPHATIDYLINOSITOL_(GPI)-ANCHOR_BIOSYNTHESIS	GLYCOSYLPHOSPHATIDYLINOSITOL_(GPI)-ANCHOR_BIOSYNTHESIS	24	0.567333	1.78881	0	0.0131834	0.205	3927	tags=50%, list=18%, signal=61%
LINOLEIC_ACID_METABOLISM	LINOLEIC_ACID_METABOLISM	28	0.551811	1.76709	0.00510204	0.0131837	0.254	5765	tags=64%, list=26%, signal=86%
GLYCOSAMINOGLYCAN_BIOSYNTHESIS	GLYCOSAMINOGLYCAN_BIOSYNTHESIS	51	0.468667	1.77123	0.0051458	0.0131961	0.246	5955	tags=47%, list=27%, signal=64%
SALIVARY_SECRETION	SALIVARY_SECRETION	71	0.440792	1.77208	0	0.0135736	0.243	3814	tags=32%, list=17%, signal=39%
MUCIN_TYPE_O-GLYCAN_BIOSYNTHESIS	MUCIN_TYPE_O-GLYCAN_BIOSYNTHESIS	25	0.546999	1.74952	0.00914077	0.0136202	0.299	3867	tags=56%, list=17%, signal=68%
SPHINGOLIPID_METABOLISM	SPHINGOLIPID_METABOLISM	45	0.467096	1.73355	0.00352734	0.0140421	0.339	7016	tags=64%, list=31%, signal=94%
MINERAL_ABSORPTION	MINERAL_ABSORPTION	41	0.492765	1.77391	0.0017301	0.0141345	0.242	4908	tags=46%, list=22%, signal=59%
DILATED_CARDIOMYOPATHY_(DCM)	DILATED_CARDIOMYOPATHY_(DCM)	87	0.419522	1.74057	0	0.0144076	0.32	3773	tags=34%, list=17%, signal=41%
TGF-BETA_SIGNALING_PATHWAY	TGF-BETA_SIGNALING_PATHWAY	83	0.417011	1.73407	0	0.0144454	0.339	3908	tags=35%, list=17%, signal=42%
ETHER_LIPID_METABOLISM	ETHER_LIPID_METABOLISM	42	0.477888	1.73547	0.00516351	0.0146472	0.334	4082	tags=45%, list=18%, signal=55%
NICOTINE_ADDICTION	NICOTINE_ADDICTION	39	0.495546	1.77467	0	0.0146987	0.24	3599	tags=41%, list=16%, signal=49%
AFRICAN_TRYPANOSOMIASIS	AFRICAN_TRYPANOSOMIASIS	29	0.511643	1.71435	0.00688468	0.0155489	0.384	4956	tags=45%, list=22%, signal=57%
MORPHINE_ADDICTION	MORPHINE_ADDICTION	90	0.410417	1.71719	0.00169492	0.0156369	0.376	2721	tags=27%, list=12%, signal=30%
SEROTONERGIC_SYNAPSE	SEROTONERGIC_SYNAPSE	113	0.395572	1.70722	0	0.0157182	0.406	6335	tags=44%, list=28%, signal=61%
ADRENERGIC_SIGNALING_IN_CARDIOMYOCYTES	ADRENERGIC_SIGNALING_IN_CARDIOMYOCYTES	144	0.378126	1.70808	0	0.0160918	0.404	3814	tags=28%, list=17%, signal=34%
THYROID_HORMONE_SYNTHESIS	THYROID_HORMONE_SYNTHESIS	67	0.430419	1.70284	0.00164745	0.0161623	0.426	3548	tags=34%, list=16%, signal=41%
DOPAMINERGIC_SYNAPSE	DOPAMINERGIC_SYNAPSE	131	0.37565	1.66807	0	0.0227554	0.544	3814	tags=27%, list=17%, signal=33%
ALDOSTERONE_SYNTHESIS_AND_SECRETION	ALDOSTERONE_SYNTHESIS_AND_SECRETION	94	0.387273	1.64462	0.00480769	0.0277708	0.624	2656	tags=24%, list=12%, signal=28%
FAT_DIGESTION_AND_ABSORPTION	FAT_DIGESTION_AND_ABSORPTION	32	0.48558	1.63902	0.0109489	0.0293196	0.648	5641	tags=53%, list=25%, signal=71%
ARRHYTHMOGENIC_RIGHT_VENTRICULAR_CARDIOMYOPATHY_(ARVC)	ARRHYTHMOGENIC_RIGHT_VENTRICULAR_CARDIOMYOPATHY_(ARVC)	71	0.405441	1.62402	0.00464396	0.0314692	0.692	3773	tags=41%, list=17%, signal=49%
INSULIN_SECRETION	INSULIN_SECRETION	80	0.393446	1.62789	0.0049505	0.0317241	0.68	3669	tags=31%, list=16%, signal=37%
REGULATION_OF_ACTIN_CYTOSKELETON	REGULATION_OF_ACTIN_CYTOSKELETON	210	0.339023	1.62082	0.00147929	0.0317588	0.704	3547	tags=25%, list=16%, signal=29%
APELIN_SIGNALING_PATHWAY	APELIN_SIGNALING_PATHWAY	133	0.357409	1.6244	0.00156495	0.0320912	0.69	3384	tags=23%, list=15%, signal=26%
MELANOGENESIS	MELANOGENESIS	96	0.381387	1.61207	0.00169205	0.0336803	0.735	2235	tags=21%, list=10%, signal=23%
CYTOKINE-CYTOKINE_RECEPTOR_INTERACTION	CYTOKINE-CYTOKINE_RECEPTOR_INTERACTION	224	0.326673	1.58795	0	0.0399614	0.811	4277	tags=28%, list=19%, signal=34%
LEUKOCYTE_TRANSENDOTHELIAL_MIGRATION	LEUKOCYTE_TRANSENDOTHELIAL_MIGRATION	105	0.365406	1.58875	0.00322581	0.0403643	0.806	2509	tags=24%, list=11%, signal=27%
GABAERGIC_SYNAPSE	GABAERGIC_SYNAPSE	88	0.375957	1.58322	0.0031746	0.0409513	0.831	2721	tags=25%, list=12%, signal=28%
RIBOSOME	RIBOSOME	131	0.352506	1.5778	0.00626959	0.0410979	0.843	8564	tags=57%, list=38%, signal=92%
NITROGEN_METABOLISM	NITROGEN_METABOLISM	15	0.572613	1.57557	0.0338346	0.0411351	0.846	2153	tags=40%, list=10%, signal=44%
AMPHETAMINE_ADDICTION	AMPHETAMINE_ADDICTION	65	0.40549	1.57933	0.00806452	0.041386	0.842	3861	tags=34%, list=17%, signal=41%
HYPERTROPHIC_CARDIOMYOPATHY_(HCM)	HYPERTROPHIC_CARDIOMYOPATHY_(HCM)	82	0.377445	1.5586	0.00925926	0.0467149	0.883	3773	tags=35%, list=17%, signal=42%
HUMAN_CYTOMEGALOVIRUS_INFECTION	HUMAN_CYTOMEGALOVIRUS_INFECTION	200	0.331477	1.54861	0.00156495	0.0498983	0.906	3122	tags=23%, list=14%, signal=26%

## Sheet: B. Enriched in controls
NAME	GS<br> follow link to MSigDB	SIZE	ES	NES	NOM p-val	FDR q-val	FWER p-val	RANK AT MAX	LEADING EDGE
PROLACTIN_SIGNALING_PATHWAY	PROLACTIN_SIGNALING_PATHWAY	65	-0.458401	-1.93983	0	0.0206716	0.027	2826	tags=26%, list=13%, signal=30%
ONE_CARBON_POOL_BY_FOLATE	ONE_CARBON_POOL_BY_FOLATE	18	-0.610546	-1.87981	0.00226244	0.022437	0.059	5622	tags=56%, list=25%, signal=74%
